# Supplementary material for: Assessing analytical convolution effects in diffusion studies: Applications to experimental and natural diffusion profiles
Source: PLoS One. 2020 Nov 24;15(11):e0241788. doi: 10.1371/journal.pone.0241788 (PMC7685509; doi:10.1371/journal.pone.0241788)
Supplement: S1 File — (ZIP) [file pone.0241788.s001.zip]

Archive with 18 entries (9 files):
- PACE_installer_MACOSX.app/
- PACE_installer_MACOSX.app/Contents/
- PACE_installer_MACOSX.app/Contents/MacOS/
- PACE_installer_MACOSX.app/Contents/MacOS/setup
- PACE_installer_MACOSX.app/Contents/MacOS/setup.dSYM/
- PACE_installer_MACOSX.app/Contents/MacOS/setup.dSYM/Contents/
- PACE_installer_MACOSX.app/Contents/MacOS/setup.dSYM/Contents/Resources/
- PACE_installer_MACOSX.app/Contents/MacOS/setup.dSYM/Contents/Resources/DWARF/
- PACE_installer_MACOSX.app/Contents/MacOS/setup.dSYM/Contents/Resources/DWARF/setup
- PACE_installer_MACOSX.app/Contents/MacOS/setup.dSYM/Contents/Info.plist
- PACE_installer_MACOSX.app/Contents/Resources/
- PACE_installer_MACOSX.app/Contents/Resources/en.lproj/
- PACE_installer_MACOSX.app/Contents/Resources/en.lproj/MainMenu.nib
- PACE_installer_MACOSX.app/Contents/Resources/installAgentURL.txt
- PACE_installer_MACOSX.app/Contents/Resources/splash.png
- PACE_installer_MACOSX.app/Contents/Resources/bundle.zip
- PACE_installer_MACOSX.app/Contents/Resources/installer.icns
- PACE_installer_MACOSX.app/Contents/Info.plist
