# Supplementary material for: Assessing analytical convolution effects in diffusion studies: Applications to experimental and natural diffusion profiles
Source: PLoS One. 2020 Nov 24;15(11):e0241788. doi: 10.1371/journal.pone.0241788 (PMC7685509; doi:10.1371/journal.pone.0241788)
Supplement: S1 File — (ZIP) [file pone.0241788.s001.zip › PACE_installer_MACOSX.app/Contents/Info.plist]

<?xml version="1.0" encoding="UTF-8"?>
<!DOCTYPE plist PUBLIC "-//Apple//DTD PLIST 1.0//EN" "http://www.apple.com/DTDs/PropertyList-1.0.dtd">
<plist version="1.0">
<dict>
	<key>CFBundleDevelopmentRegion</key>
	<string>en</string>
	<key>CFBundleExecutable</key>
	<string>setup</string>
	<key>CFBundleIconFile</key>
        <string>installer.icns</string>
	<key>CFBundleIdentifier</key>
	<string>com.mathworks.toolbox.compiler.setup</string>
	<key>CFBundleInfoDictionaryVersion</key>
	<string>6.0</string>
	<key>CFBundlePackageType</key>
	<string>APPL</string>
	<key>CFBundleShortVersionString</key>
	<string>1.0</string>
	<key>CFBundleSignature</key>
	<string>????</string>
	<key>CFBundleVersion</key>
	<string>1</string>
	<key>LSMinimumSystemVersion</key>
	<string>10.4</string>
	<key>NSMainNibFile</key>
	<string>MainMenu</string>
	<key>NSPrincipalClass</key>
	<string>NSApplication</string>
	<key>NSAppTransportSecurity</key> 
	<dict> 
	    <key>NSExceptionDomains</key> 
			<dict> 
				<key>mathworks.com</key> 
				<dict> 
					<key>NSIncludesSubdomains</key> 
					<true/> 
					<key>NSThirdPartyExceptionRequiresForwardSecrecy</key> 
					<false/> 
				</dict> 
			</dict> 
		</dict> 
	</dict>
</plist>
