# Supplementary material for: Assessing analytical convolution effects in diffusion studies: Applications to experimental and natural diffusion profiles
Source: PLoS One. 2020 Nov 24;15(11):e0241788. doi: 10.1371/journal.pone.0241788 (PMC7685509; doi:10.1371/journal.pone.0241788)
Supplement: S4 File — (ZIP) [file pone.0241788.s004.zip]

Archive with 15 entries (14 files):
- PACE_1_6.m
- __MACOSX/
- __MACOSX/._PACE_1_6.m
- PACE_mainscreen.fig
- __MACOSX/._PACE_mainscreen.fig
- PACE_mainscreen.m
- __MACOSX/._PACE_mainscreen.m
- PACE_GD_1_2.fig
- __MACOSX/._PACE_GD_1_2.fig
- PACE_GD_1_2.m
- __MACOSX/._PACE_GD_1_2.m
- PACE_IC_1_2.fig
- PACE_IC_1_2.m
- __MACOSX/._PACE_IC_1_2.m
- PACE_1_6.fig
