# Supplementary material for: Assessing analytical convolution effects in diffusion studies: Applications to experimental and natural diffusion profiles
Source: PLoS One. 2020 Nov 24;15(11):e0241788. doi: 10.1371/journal.pone.0241788 (PMC7685509; doi:10.1371/journal.pone.0241788)
Supplement: S4 File — (ZIP) [file pone.0241788.s004.zip › PACE_IC_1_2.m]

function varargout = PACE_IC_1_2(varargin)
% PACE_IC_1_2 MATLAB code for PACE_IC_1_2.fig
%      PACE_IC_1_2, by itself, creates a new PACE_IC_1_2 or raises the existing
%      singleton*.
%
%      H = PACE_IC_1_2 returns the handle to a new PACE_IC_1_2 or the handle to
%      the existing singleton*.
%
%      PACE_IC_1_2('CALLBACK',hObject,eventData,handles,...) calls the local
%      function named CALLBACK in PACE_IC_1_2.M with the given input arguments.
%
%      PACE_IC_1_2('Property','Value',...) creates a new PACE_IC_1_2 or raises the
%      existing singleton*.  Starting from the left, property value pairs are
%      applied to the GUI before PACE_IC_1_2_OpeningFcn gets called.  An
%      unrecognized property name or invalid value makes property application
%      stop.  All inputs are passed to PACE_IC_1_2_OpeningFcn via varargin.
%
%      *See GUI Options on GUIDE's Tools menu.  Choose "GUI allows only one
%      instance to run (singleton)".
%
% See also: GUIDE, GUIDATA, GUIHANDLES

% Edit the above text to modify the response to help PACE_IC_1_2

% Last Modified by GUIDE v2.5 05-Jun-2020 23:57:14
% Begin initialization code - DO NOT EDIT
gui_Singleton = 1;
gui_State = struct('gui_Name',       mfilename, ...
    'gui_Singleton',  gui_Singleton, ...
    'gui_OpeningFcn', @PACE_IC_1_2_OpeningFcn, ...
    'gui_OutputFcn',  @PACE_IC_1_2_OutputFcn, ...
    'gui_LayoutFcn',  [] , ...
    'gui_Callback',   []);
if nargin && ischar(varargin{1})
    gui_State.gui_Callback = str2func(varargin{1});
end

if nargout
    [varargout{1:nargout}] = gui_mainfcn(gui_State, varargin{:});
else
    gui_mainfcn(gui_State, varargin{:});
end
% End initialization code - DO NOT EDIT
end

% --- Executes just before PACE_IC_1_2 is made visible.
function PACE_IC_1_2_OpeningFcn(hObject, ~, handles, varargin)
set( handles.figure1, 'Units', 'pixels' );
screenSize = get(0, 'ScreenSize');
position = get( handles.figure1, 'Position' );
position(3) = 530;
position(4) = 565;
position(1) = (screenSize(3)-position(3))/2; % put the GUI in the middle of the screen
position(2) = (screenSize(4)-position(4))/2; % put the GUI in the middle of the screen
set( handles.figure1,'Position', position);
ax4=handles.axes4;
ax6=handles.axes6;
cla(ax4,'reset');
cla(ax6,'reset');
clear global

% This function has no output args, see OutputFcn.
% hObject    handle to figure
% eventdata  reserved - to be defined in a future version of MATLAB
% handles    structure with handles and user data (see GUIDATA)
% varargin   command line arguments to PACE_IC_1_2 (see VARARGIN)
% Create the data to plot.

% Choose default command line output for PACE_IC_1_2
handles.output = hObject;

% Update handles structure
guidata(hObject, handles);

% UIWAIT makes PACE_IC_1_2 wait for user response (see UIRESUME)
% uiwait(handles.figure1);
% global original_directoryz
% original_directoryz=cd

end

%%%%%%%%%%%%%%%%%%%%%%%%%%%%%%%%%%%%%%%%%%%%%%%%%%%%%%%%%%%%%%%%%%%%%%%%%%%
%---------------------------INITIAL SETUP---------------------------------%
%%%%%%%%%%%%%%%%%%%%%%%%%%%%%%%%%%%%%%%%%%%%%%%%%%%%%%%%%%%%%%%%%%%%%%%%%%%

function varargout = PACE_IC_1_2_OutputFcn(~, ~, handles)
varargout{1} = handles.output;
ax4=handles.axes4;
ax6=handles.axes6;
cla(ax4,'reset');
cla(ax6,'reset');

clear global

global working_directory
global original_directory
working_directory=cd;
original_directory=cd;

set(handles.pushbutton1,'enable','on','TooltipString',sprintf('%s\n%s\n%s\n%s','Import data from a .csv, .xlsx, .xls or .txt file. Ideally,','data should be arranged with the first column being,','distance and the second being concentration,','but this is not necessary (dialog will appear if not)'))
set(handles.pushbutton13,'enable','off','TooltipString',sprintf('%s\n%s','Fit a curve to the data, using non-linear least squares regression.','If the fit looks erroneous, try adding a profile length guess.'));
set(handles.pushbutton17,'enable','off','TooltipString',sprintf('%s\n%s','Select this option if your data were analysed using a','circular or elliptical beam'));
set(handles.pushbutton19,'enable','off','TooltipString',sprintf('%s\n%s','Select this option if your data were analysed using a','square or rectangular beam'));
set(handles.pushbutton20,'enable','off','TooltipString',sprintf('%s\n%s','Select this option if your data were analysed using a','beam with a Gaussian interaction volume'));
set(handles.pushbutton208,'enable','off','TooltipString',sprintf('%s\n%s','Select this option if your data were analysed using a','beam with a Voigt interaction volume'));
set(handles.pushbutton24,'enable','off','TooltipString',sprintf('%s\n%s\n%s','Select this option if your data were analysed using a','beam with a Lorentzian interaction volume (unusual', 'but interesting)'));
set(handles.pushbutton21,'enable','off','TooltipString',sprintf('%s','Deconvolute the profile to obtain an estimate of the true profile'));
set(handles.pushbutton29,'enable','off','TooltipString',sprintf('%s\n%s\n%s\n%s','Select this option if your data are arranged','in nanometres, otherwise select �m, mm or m.','If none of these units are appropriate, please','recast prior to import.'))
set(handles.pushbutton30,'enable','off','TooltipString',sprintf('%s\n%s\n%s\n%s','Select this option if your data are arranged','in micrometres, otherwise select nm, mm or m.','If none of these units are appropriate, please','recast prior to import.'))
set(handles.pushbutton31,'enable','off','TooltipString',sprintf('%s\n%s\n%s\n%s','Select this option if your data are arranged','in millimetres, otherwise select nm, �m or m.','If none of these units are appropriate, please','recast prior to import.'))
set(handles.pushbutton32,'enable','off','TooltipString',sprintf('%s\n%s\n%s\n%s','Select this option if your data are arranged','in metres, otherwise select nm, �m or m.','If none of these units are appropriate, please','recast prior to import.'))
set(handles.pushbutton35,'enable','off','TooltipString',sprintf('%s','Reset the choice of scale, and choose again'));
set(handles.pushbutton37,'enable','off','TooltipString',sprintf('%s','Remove the fit'));
set(handles.pushbutton38,'enable','off','TooltipString',sprintf('%s','Reset the choice of beam shape, and choose again'));
set(handles.pushbutton141,'enable','off','TooltipString',sprintf('%s\n%s\n%s\n%s','Select this option if your data are in wt. ppm,','otherwise select wt. %, or other / none.','Note that the models used are concentration-','independent, so this is for display purposes only.'))
set(handles.pushbutton142,'enable','off','TooltipString',sprintf('%s\n%s\n%s\n%s','Select this option if your data are in wt. %,','otherwise select wt. ppm, or other / none.','Note that the models used are concentration-','independent, so this is for display purposes only.'))
set(handles.pushbutton143,'enable','off','TooltipString',sprintf('%s\n%s\n%s\n%s','Select this option if your data are neither in wt. ppm','nor wt. %, otherwise select wt. %, or wt. ppm.','Note that the models used are concentration-','independent, so this is for display purposes only.'))
set(handles.pushbutton145,'enable','off','TooltipString',sprintf('%s','Reset the choice of concentration units, and choose again'));
set(handles.togglebutton17,'enable','off','TooltipString',sprintf('%s','Export basic fit data, and uncertainties, to clipboard.'));
set(handles.togglebutton18,'enable','off','TooltipString',sprintf('%s','Export plot to clipboard'));
set(handles.pushbutton210,'enable','off','TooltipString',sprintf('%s\n%s','Select this option to keep/return the best fit','to log10Dt'));
set(handles.pushbutton211,'enable','off','TooltipString',sprintf('%s\n%s\n%s','Select this option to extract the diffusion coefficient','in m2s-1. For this, you will need to provide a','time, in seconds.'));
set(handles.pushbutton212,'enable','off','TooltipString',sprintf('%s\n%s\n%s','Select this option to extract the time (log t)','in seconds. For this, you will need to provide a','diffusion coefficient in m2s-1.'));
set(handles.pushbutton213,'enable','off','TooltipString',sprintf('%s','Reset the deconvolution'));
set(handles.pushbutton255,'enable','off','TooltipString',sprintf('%s','Linear interpolation between initial points'));
set(handles.pushbutton256,'enable','off','TooltipString',sprintf('%s','Cubic interpolation between initial points'));
set(handles.pushbutton257,'enable','off','TooltipString',sprintf('%s','Nearest-neighbour interpolation between initial points'));
set(handles.pushbutton258,'enable','off','TooltipString',sprintf('%s','Reset the choice of interpolation type'));
set(handles.pushbutton259,'enable','off','TooltipString',sprintf('%s','Reset imported initial condition (deletes values)'));
set(handles.pushbutton254,'enable','off','TooltipString',sprintf('%s\n%s\n%s\n%s','Import initial condition data from a .csv, .xlsx, .xls or .txt file. Ideally,','data should be arranged with the first column being,','distance and the second being concentration,','but this is not necessary (dialog will appear if not)'))

set(handles.text129, 'Visible', 'off');
set(handles.text130, 'Visible', 'off');

% exclusion buttons
set(handles.togglebutton8,'enable','off','TooltipString',sprintf('%s','Exclude data from top graph'));
set(handles.pushbutton155,'enable','off','TooltipString',sprintf('%s','Remove all exclusions'));
set(handles.togglebutton11,'enable','off','TooltipString',sprintf('%s','Exclude data from lower graph'));
set(handles.pushbutton156,'enable','off','TooltipString',sprintf('%s','Remove all exclusions'));


% all tabbed panels set to be invisible
set(handles.uipanel6, 'Visible', 'off'); % points
set(handles.uipanel14, 'Visible', 'off'); % line0
set(handles.uipanel7, 'Visible', 'off'); % line1
set(handles.uipanel8, 'Visible', 'off'); % line2
set(handles.uipanel9, 'Visible', 'off'); % text
set(handles.uipanel10, 'Visible', 'off'); % general
set(handles.uipanel11, 'Visible', 'off'); % export
set(handles.uipanel16, 'Visible', 'off'); % color wheel
set(handles.uipanel18, 'Visible', 'off'); % errorbars
set(handles.uipanel19, 'Visible', 'off'); % initial

% all buttons related to tabbed panels set as invisible
set(handles.pushbutton120,'Visible', 'off'); %points
set(handles.pushbutton146,'Visible', 'off'); % line 0
set(handles.pushbutton121,'Visible', 'off'); % line 1
set(handles.pushbutton122,'Visible', 'off'); % line 2
set(handles.pushbutton123,'Visible', 'off'); % text
set(handles.pushbutton124,'Visible', 'off'); % general
set(handles.pushbutton125,'Visible', 'off'); % export
set(handles.pushbutton232,'Visible', 'off'); % errorbar
set(handles.pushbutton275,'Visible', 'off'); % initial
set(handles.togglebutton6,'enable','off','Value',0);
set(handles.togglebutton19,'enable','off');
set(handles.togglebutton20,'enable','off');


brush off
global factor;
factor=1;
end

%%%%%%%%%%%%%%%%%%%%%%%%%%%%%%%%%%%%%%%%%%%%%%%%%%%%%%%%%%%%%%%%%%%%%%%%%%%
%---------------------------RESET ALL-------------------------------------%
%%%%%%%%%%%%%%%%%%%%%%%%%%%%%%%%%%%%%%%%%%%%%%%%%%%%%%%%%%%%%%%%%%%%%%%%%%%

function pushbutton16_Callback(~, ~, handles) %#ok<DEFNU>
set( handles.figure1, 'Units', 'pixels' );
position = get( handles.figure1, 'Position' );
position(3) = 530;
position(4) = 565;
set( handles.figure1,'Position', position );

global working_directory
global original_directory
w=working_directory;
o=original_directory;

clear global

global working_directory
global original_directory
working_directory=w;
original_directory=o;

cd(original_directory)

ax4=handles.axes4;
ax6=handles.axes6;
cla(ax4,'reset');
cla(ax6,'reset');
set(handles.pushbutton13,'enable','off')
set(handles.pushbutton17,'enable','off')
set(handles.pushbutton19,'enable','off')
set(handles.pushbutton20,'enable','off')
set(handles.pushbutton24,'enable','off')
set(handles.pushbutton21,'enable','off')
set(handles.pushbutton29,'enable','off')
set(handles.pushbutton30,'enable','off')
set(handles.pushbutton31,'enable','off')
set(handles.pushbutton32,'enable','off')
set(handles.pushbutton35,'enable','off')
set(handles.pushbutton37,'enable','off')
set(handles.pushbutton38,'enable','off')
set(handles.pushbutton141,'enable','off')
set(handles.pushbutton142,'enable','off')
set(handles.pushbutton143,'enable','off')
set(handles.pushbutton145,'enable','off')
set(handles.togglebutton17,'enable','off')
set(handles.togglebutton18,'enable','off')
set(handles.pushbutton208,'enable','off')
set(handles.pushbutton210,'enable','off')
set(handles.pushbutton211,'enable','off')
set(handles.pushbutton212,'enable','off')
set(handles.pushbutton213,'enable','off')
set(handles.pushbutton255,'enable','off')
set(handles.pushbutton256,'enable','off')
set(handles.pushbutton257,'enable','off')
set(handles.pushbutton258,'enable','off')
set(handles.pushbutton259,'enable','off')
set(handles.pushbutton254,'enable','off')

% exclusion buttons
set(handles.togglebutton8,'enable','off','Value',0);
set(handles.pushbutton155,'enable','off');
set(handles.togglebutton11,'enable','off','Value',0);
set(handles.pushbutton156,'enable','off');
brush off
set(handles.uipanel6, 'Visible', 'off'); % points
set(handles.uipanel18, 'Visible', 'off'); % error
set(handles.uipanel14, 'Visible', 'off'); % line0
set(handles.uipanel7, 'Visible', 'off'); % line1
set(handles.uipanel8, 'Visible', 'off'); % line2
set(handles.uipanel9, 'Visible', 'off'); % text
set(handles.uipanel10, 'Visible', 'off'); % general
set(handles.uipanel11, 'Visible', 'off'); % export
set(handles.uipanel16, 'Visible', 'off'); % color wheel
set(handles.uipanel19, 'Visible', 'off'); % initial
set(handles.togglebutton6,'enable','off','Value',0);
set(handles.togglebutton19,'enable','off');
set(handles.togglebutton20,'enable','off');
set(handles.pushbutton120,'Visible', 'off'); %points
set(handles.pushbutton146,'Visible', 'off'); % line 0
set(handles.pushbutton121,'Visible', 'off'); % line 1
set(handles.pushbutton122,'Visible', 'off'); % line 2
set(handles.pushbutton123,'Visible', 'off'); % text
set(handles.pushbutton124,'Visible', 'off'); % general
set(handles.pushbutton125,'Visible', 'off'); % export
set(handles.pushbutton232,'Visible', 'off'); % errors
set(handles.pushbutton275,'Visible', 'off'); % initial

set(handles.text129, 'Visible', 'off');
set(handles.text130, 'Visible', 'off');

end

%%%%%%%%%%%%%%%%%%%%%%%%%%%%%%%%%%%%%%%%%%%%%%%%%%%%%%%%%%%%%%%%%%%%%%%%%%%
%-----------------------------IMPORT DATA---------------------------------%
%%%%%%%%%%%%%%%%%%%%%%%%%%%%%%%%%%%%%%%%%%%%%%%%%%%%%%%%%%%%%%%%%%%%%%%%%%%
%% import
function pushbutton1_Callback(~, ~, handles) %#ok<DEFNU>
set( handles.figure1, 'Units', 'pixels' );
position = get( handles.figure1, 'Position' );
position(3) = 530;
position(4) = 565;
set( handles.figure1,'Position', position );
global working_directory
global original_directory
w=working_directory;
o=original_directory;

clear global

global working_directory
global original_directory
working_directory=w;
original_directory=o;
global weighting
global ax4
global ax6

ax4=handles.axes4;
ax6=handles.axes6;
cla(ax4,'reset');
cla(ax6,'reset');

if working_directory==0;
    working_directory=original_directory;
end
cd (working_directory);

try
[file,path] = uigetfile({'*.txt;*.csv;*.xls;*.xlsx;*.dat'});
working_directory=path;
cd (working_directory);
data=readmatrix(file);
weighting=0; % no weights
if size(data,2)>2
    prompt={'Distance column (A,B,C etc)','Concentration column','Uncertainty column (optional)'};
    dlgtitle='Import extra input';
    dims=[1 35];
    definput={'','',''};
    answer=inputdlg(prompt,dlgtitle,dims,definput);
    data_n(:,1)=readmatrix(file,'Range',strcat(answer{1},':',answer{1}));
    data_n(:,2)=readmatrix(file,'Range',strcat(answer{2},':',answer{2}));
    if isempty(answer{3})==0;
        data_n(:,3)=readmatrix(file,'Range',strcat(answer{3},':',answer{3}));
        weighting=1; %weights
    end
    data=data_n;
end
set(handles.pushbutton13,'enable','off')
set(handles.pushbutton17,'enable','off')
set(handles.pushbutton19,'enable','off')
set(handles.pushbutton20,'enable','off')
set(handles.pushbutton24,'enable','off')
set(handles.pushbutton21,'enable','off')
set(handles.pushbutton29,'enable','off')
set(handles.pushbutton30,'enable','off')
set(handles.pushbutton31,'enable','off')
set(handles.pushbutton32,'enable','off')
set(handles.pushbutton35,'enable','off')
set(handles.pushbutton37,'enable','off')
set(handles.pushbutton38,'enable','off')
set(handles.pushbutton141,'enable','off')
set(handles.pushbutton142,'enable','off')
set(handles.pushbutton143,'enable','off')
set(handles.pushbutton145,'enable','off')
set(handles.togglebutton17,'enable','off')
set(handles.togglebutton18,'enable','off')
set(handles.pushbutton208,'enable','off')
set(handles.pushbutton210,'enable','off')
set(handles.pushbutton211,'enable','off')
set(handles.pushbutton212,'enable','off')
set(handles.pushbutton213,'enable','off')
set(handles.pushbutton254,'enable','on')
set(handles.togglebutton8,'enable','on','Value',0);
set(handles.pushbutton155,'enable','on');
set(handles.togglebutton11,'enable','off','Value',0);
set(handles.pushbutton156,'enable','off');
brush off
set(handles.uipanel6, 'Visible', 'off'); % points
set(handles.uipanel14, 'Visible', 'off'); % line0
set(handles.uipanel7, 'Visible', 'off'); % line1
set(handles.uipanel8, 'Visible', 'off'); % line2
set(handles.uipanel9, 'Visible', 'off'); % text
set(handles.uipanel10, 'Visible', 'off'); % general
set(handles.uipanel11, 'Visible', 'off'); % export
set(handles.uipanel16, 'Visible', 'off'); % color wheel
set(handles.uipanel18, 'Visible', 'off'); % error
set(handles.uipanel19, 'Visible', 'off'); % initial
set(handles.pushbutton120,'Visible', 'off'); %points
set(handles.pushbutton146,'Visible', 'off'); % line 0
set(handles.pushbutton121,'Visible', 'off'); % line 1
set(handles.pushbutton122,'Visible', 'off'); % line 2
set(handles.pushbutton123,'Visible', 'off'); % text
set(handles.pushbutton124,'Visible', 'off'); % general
set(handles.pushbutton125,'Visible', 'off'); % export
set(handles.pushbutton232,'Visible', 'off'); % error
set(handles.pushbutton275,'Visible', 'off'); % initial
set(handles.togglebutton6,'enable','off','Value',0);
set(handles.togglebutton19,'enable','off');
set(handles.togglebutton20,'enable','off');

global factor
factor=1;
global profile_length_original;
global profile_original;
global profile_length;
global profile;
global prof_unc;
global prof_unc_original;
global s0
global er0
set(handles.pushbutton29,'enable','off')
set(handles.pushbutton30,'enable','off')
set(handles.pushbutton31,'enable','off')
set(handles.pushbutton32,'enable','off')
if weighting==1; %weights
    er0=errorbar(ax4,data(:,1),data(:,2),data(:,3),'.','Color','black');
    prof_unc=data(:,3);
    prof_unc_original=prof_unc;
    prof_unc(isnan(prof_unc))=[];
end
hold(ax4,'on');
s0=scatter(ax4,data(:,1),data(:,2), 'filled','MarkerEdgeColor','black','MarkerFaceColor',[0.5 0.5 0.5]);
hold(ax4,'on');
% hold(ax4,'on');
profile_length=data(:,1);
profile=data(:,2);

profile_length(isnan(profile_length))=[];
profile(isnan(profile))=[];

xlim(ax4,[min(data(:,1)) max(data(:,1))])
ylim(ax4,'auto')
xlabel(ax4,'Distance')
ylabel(ax4,'Concentration')
ax4.FontUnits='pixels';
ax4.FontSize=10;
profile_length_original=profile_length;
profile_original=profile;

set(handles.text129, 'Visible', 'off');
set(handles.text130, 'Visible', 'off');
catch
end
cd(original_directory);
end

%%%%%%%%%%%%%%%%%%%%%%%%%%%%%%%%%%%%%%%%%%%%%%%%%%%%%%%%%%%%%%%%%%%%%%%%%%%
%--------------------------IMPORT INITIAL---------------------------------%
%%%%%%%%%%%%%%%%%%%%%%%%%%%%%%%%%%%%%%%%%%%%%%%%%%%%%%%%%%%%%%%%%%%%%%%%%%%

function pushbutton254_Callback(hObject, eventdata, handles)
global ax4
ax4=handles.axes4;
% original_directory=cd;
global working_directory
global original_directory
if working_directory==0;
    working_directory=original_directory;
end
cd (working_directory);
try
[file,path] = uigetfile({'*.txt;*.csv;*.xls;*.xlsx;*.dat'});
cd (path);
working_directory=path;
initial_condition_data=readmatrix(file);
if size(initial_condition_data,2)>2
    prompt={'Distance column (A,B,C etc)','Concentration column (A,B,C etc)'};
    dlgtitle='Import extra input';
    dims=[1 35];
    definput={'',''};
    answer=inputdlg(prompt,dlgtitle,dims,definput);
    initial_condition_n(:,1)=readmatrix(file,'Range',strcat(answer{1},':',answer{1}));
    initial_condition_n(:,2)=readmatrix(file,'Range',strcat(answer{2},':',answer{2}));
    initial_condition_data=initial_condition_n;
end

% end

set(handles.pushbutton13,'enable','off')
set(handles.pushbutton17,'enable','off')
set(handles.pushbutton19,'enable','off')
set(handles.pushbutton20,'enable','off')
set(handles.pushbutton24,'enable','off')
set(handles.pushbutton21,'enable','off')
set(handles.pushbutton29,'enable','off')
set(handles.pushbutton30,'enable','off')
set(handles.pushbutton31,'enable','off')
set(handles.pushbutton32,'enable','off')
set(handles.pushbutton35,'enable','off')
set(handles.pushbutton37,'enable','off')
set(handles.pushbutton38,'enable','off')
set(handles.pushbutton141,'enable','off')
set(handles.pushbutton142,'enable','off')
set(handles.pushbutton143,'enable','off')
set(handles.pushbutton145,'enable','off')
set(handles.togglebutton17,'enable','off')
set(handles.pushbutton208,'enable','off')
set(handles.pushbutton210,'enable','off')
set(handles.pushbutton211,'enable','off')
set(handles.pushbutton212,'enable','off')
set(handles.pushbutton213,'enable','off')
set(handles.togglebutton8,'enable','on','Value',0);
set(handles.pushbutton155,'enable','on');
set(handles.togglebutton11,'enable','off','Value',0);
set(handles.pushbutton156,'enable','off');
set(handles.pushbutton233,'enable','off')
set(handles.pushbutton234,'enable','off')
set(handles.pushbutton235,'enable','off')
set(handles.pushbutton236,'enable','off')
brush off
set(handles.uipanel6, 'Visible', 'off'); % points
set(handles.uipanel14, 'Visible', 'off'); % line0
set(handles.uipanel7, 'Visible', 'off'); % line1
set(handles.uipanel8, 'Visible', 'off'); % line2
set(handles.uipanel9, 'Visible', 'off'); % text
set(handles.uipanel10, 'Visible', 'off'); % general
set(handles.uipanel11, 'Visible', 'off'); % export
set(handles.uipanel16, 'Visible', 'off'); % color wheel
set(handles.uipanel19, 'Visible', 'off'); % initial
set(handles.pushbutton120,'Visible', 'off'); %points
set(handles.pushbutton146,'Visible', 'off'); % line 0
set(handles.pushbutton121,'Visible', 'off'); % line 1
set(handles.pushbutton122,'Visible', 'off'); % line 2
set(handles.pushbutton123,'Visible', 'off'); % text
set(handles.pushbutton124,'Visible', 'off'); % general
set(handles.pushbutton125,'Visible', 'off'); % export
set(handles.togglebutton6,'enable','off','Value',0);
global factor
factor=1;
global profile_length_original;
global profile_original;
global initial_condition_length;
global initial_condition;
% global initial_condition_length_original;
% global initial_condition_original;
global s_i
initial_condition_length=initial_condition_data(:,1);
initial_condition=initial_condition_data(:,2);
initial_condition_length_original=initial_condition_length;
initial_condition_original=initial_condition;
s_i=scatter(ax4,initial_condition_length,initial_condition,50,'+', 'filled','MarkerEdgeColor','red','LineWidth',1);
hold(ax4,'on');
xlim(ax4,[min([profile_length_original; initial_condition_length]) max([profile_length_original; initial_condition_length])])
ylim(ax4,'auto')
set(handles.pushbutton255,'enable','on')
set(handles.pushbutton256,'enable','on')
set(handles.pushbutton257,'enable','on')
set(handles.pushbutton254,'enable','off')
set(handles.pushbutton259,'enable','on')

set(handles.text129, 'Visible', 'off'); 
set(handles.text130, 'Visible', 'off');
catch
end
cd(original_directory);
end


%reset initial import
function pushbutton259_Callback(hObject, eventdata, handles)
% clear global initial_condition;
% clear global initial_condition_length;
set(handles.pushbutton254,'enable','on')
set(handles.pushbutton255,'enable','off')
set(handles.pushbutton256,'enable','off')
set(handles.pushbutton257,'enable','off')
set(handles.pushbutton259,'enable','off')
global ax4
ax4=handles.axes4;
global s_i
delete(s_i)
global plot_initial
delete(plot_initial)
global profile_length
xlim(ax4,[min(profile_length) max(profile_length)])
ylim(ax4,'auto')
end


%%%%%%%%%%%%%%%%%%%%%%%%%%%%%%%%%%%%%%%%%%%%%%%%%%%%%%%%%%%%%%%%%%%%%%%%%%%
%--------------------INTERPOLATE INITIAL CONDITION------------------------%
%%%%%%%%%%%%%%%%%%%%%%%%%%%%%%%%%%%%%%%%%%%%%%%%%%%%%%%%%%%%%%%%%%%%%%%%%%%

% --- Executes on button press in pushbutton233.
function pushbutton255_Callback(hObject, eventdata, handles)
% linear interpolation
global ax4
ax4=handles.axes4;
global initial_condition_length;
global initial_condition;
global model_initial_profile_length;
global model_initial_profile;
global s_i
global plot_initial
global interp_type
global model_initial_profile_length_original

interp_type=1;
model_initial_profile_length=(min(initial_condition_length):(max(initial_condition_length)-min(initial_condition_length))/300:max(initial_condition_length));
model_initial_profile=interp1(initial_condition_length,initial_condition,model_initial_profile_length,'linear');
model_initial_profile=model_initial_profile';
model_initial_profile_length=model_initial_profile_length';
model_initial_profile_length_original=model_initial_profile_length;

delete(plot_initial)
delete(s_i)
plot_initial=plot(ax4,model_initial_profile_length,model_initial_profile,'Color','red','LineWidth',1,'LineStyle','--');
set(handles.pushbutton256,'enable','off')
set(handles.pushbutton257,'enable','off')
set(handles.pushbutton258,'enable','on')
set(handles.pushbutton259,'enable','off')

% enable the options relating to scale
set(handles.pushbutton29,'enable','on')
set(handles.pushbutton30,'enable','on')
set(handles.pushbutton31,'enable','on')
set(handles.pushbutton32,'enable','on')
end

% --- Executes on button press in pushbutton234.
function pushbutton256_Callback(hObject, eventdata, handles)
% cubic interpolation
global ax4
ax4=handles.axes4;
global initial_condition_length;
global initial_condition;
global model_initial_profile_length;
global model_initial_profile;
global s_i
global plot_initial
global interp_type
global model_initial_profile_length_original
interp_type=2;
model_initial_profile_length=(min(initial_condition_length):(max(initial_condition_length)-min(initial_condition_length))/300:max(initial_condition_length));
model_initial_profile=interp1(initial_condition_length,initial_condition,model_initial_profile_length,'pchip');
model_initial_profile=model_initial_profile';
model_initial_profile_length=model_initial_profile_length';
model_initial_profile_length_original=model_initial_profile_length;

delete(plot_initial)
delete(s_i)
plot_initial=plot(ax4,model_initial_profile_length,model_initial_profile,'Color','red','LineWidth',1,'LineStyle','--');
set(handles.pushbutton255,'enable','off')
set(handles.pushbutton257,'enable','off')
set(handles.pushbutton258,'enable','on')
set(handles.pushbutton259,'enable','off')


% enable the options relating to scale
set(handles.pushbutton29,'enable','on')
set(handles.pushbutton30,'enable','on')
set(handles.pushbutton31,'enable','on')
set(handles.pushbutton32,'enable','on')
end

% --- Executes on button press in pushbutton235.
function pushbutton257_Callback(hObject, eventdata, handles)
% nearest interpolation
global ax4
ax4=handles.axes4;
global initial_condition_length;
global initial_condition;
global model_initial_profile_length;
global model_initial_profile;
global s_i
global plot_initial
global interp_type
global model_initial_profile_length_original
interp_type=3;
model_initial_profile_length=(min(initial_condition_length):(max(initial_condition_length)-min(initial_condition_length))/300:max(initial_condition_length));
model_initial_profile=interp1(initial_condition_length,initial_condition,model_initial_profile_length,'nearest');
model_initial_profile=model_initial_profile';
model_initial_profile_length=model_initial_profile_length';
model_initial_profile_length_original=model_initial_profile_length;
delete(plot_initial)
delete(s_i)

plot_initial=plot(ax4,model_initial_profile_length,model_initial_profile,'Color','red','LineWidth',1,'LineStyle','--');
set(handles.pushbutton256,'enable','off')
set(handles.pushbutton255,'enable','off')
set(handles.pushbutton258,'enable','on')
set(handles.pushbutton259,'enable','off')


% enable the options relating to scale
set(handles.pushbutton29,'enable','on')
set(handles.pushbutton30,'enable','on')
set(handles.pushbutton31,'enable','on')
set(handles.pushbutton32,'enable','on')
end


% reset initial condition
function pushbutton258_Callback(hObject, eventdata, handles)
global ax4
ax4=handles.axes4;
global plot_initial
global initial_condition_length;
global initial_condition;
global plot_initial;
global s_i;
global interp_type
global profile_length_original
interp_type=[];
s_i=scatter(ax4,initial_condition_length,initial_condition,50,'+', 'filled','MarkerEdgeColor','red','LineWidth',1);
hold(ax4,'on');
xlim(ax4,[min([profile_length_original; initial_condition_length]) max([profile_length_original; initial_condition_length])])
ylim(ax4,'auto')
delete(plot_initial);
set(handles.pushbutton255,'enable','on')
set(handles.pushbutton256,'enable','on')
set(handles.pushbutton257,'enable','on')
set(handles.pushbutton258,'enable','off')
set(handles.pushbutton259,'enable','on')

set(handles.pushbutton29,'enable','off')
set(handles.pushbutton30,'enable','off')
set(handles.pushbutton31,'enable','off')
set(handles.pushbutton32,'enable','off')

end


%%%%%%%%%%%%%%%%%%%%%%%%%%%%%%%%%%%%%%%%%%%%%%%%%%%%%%%%%%%%%%%%%%%%%%%%%%%
%--------------------ALL OPTIONS RELATED TO SCALE-------------------------%
%%%%%%%%%%%%%%%%%%%%%%%%%%%%%%%%%%%%%%%%%%%%%%%%%%%%%%%%%%%%%%%%%%%%%%%%%%%
% nanometres button
function pushbutton29_Callback(~, ~, handles) %#ok<DEFNU>
brush off
set(handles.pushbutton141,'enable','on')
set(handles.pushbutton142,'enable','on')
set(handles.pushbutton143,'enable','on')
set(handles.pushbutton30,'enable','off')
set(handles.pushbutton31,'enable','off')
set(handles.pushbutton32,'enable','off')
set(handles.pushbutton35,'enable','on')
set(handles.pushbutton258,'enable','off')

global factor
global profile_length
global profile_length_original %#ok<*NUSED>
global ax4
profile_length=profile_length_original/1000000000;
global model_initial_profile_length;
global model_initial_profile_length_original
model_initial_profile_length=model_initial_profile_length_original/1000000000;
factor=1000000000;

global profile_length_brushed
if isempty(profile_length_brushed)==0
    profile_length_brushed=profile_length_brushed/factor;
end
xlabel(ax4,'Distance (nm)')
set(handles.edit12,'string','Distance (nm)');
end

% micrometres
function pushbutton30_Callback(~, ~, handles) %#ok<DEFNU>
brush off
set(handles.pushbutton141,'enable','on')
set(handles.pushbutton142,'enable','on')
set(handles.pushbutton143,'enable','on')
set(handles.pushbutton29,'enable','off')
set(handles.pushbutton31,'enable','off')
set(handles.pushbutton32,'enable','off')
set(handles.pushbutton35,'enable','on')
set(handles.pushbutton258,'enable','off')

global factor
global profile_length
global profile_length_original
global ax4
profile_length=profile_length_original/1000000;
global model_initial_profile_length;
global model_initial_profile_length_original
model_initial_profile_length=model_initial_profile_length_original/1000000;
factor=1000000;

global profile_length_brushed
if isempty(profile_length_brushed)==0
    profile_length_brushed=profile_length_brushed/factor;
end
xlabel(ax4,'Distance (�m)')
set(handles.edit12,'string','Distance (�m)');
end
% millimetres
function pushbutton31_Callback(~, ~, handles) %#ok<DEFNU>
brush off
set(handles.pushbutton141,'enable','on')
set(handles.pushbutton142,'enable','on')
set(handles.pushbutton143,'enable','on')
set(handles.pushbutton29,'enable','off')
set(handles.pushbutton30,'enable','off')
set(handles.pushbutton32,'enable','off')
set(handles.pushbutton35,'enable','on')
set(handles.pushbutton258,'enable','off')

global factor
global profile_length
global profile_length_original
global ax4
profile_length=profile_length_original/1000;
global model_initial_profile_length;
global model_initial_profile_length_original
model_initial_profile_length=model_initial_profile_length_original/1000;
factor=1000;

global profile_length_brushed
if isempty(profile_length_brushed)==0
    profile_length_brushed=profile_length_brushed/factor;
end
xlabel(ax4,'Distance (mm)')
set(handles.edit12,'string','Distance (mm)');
end
% metres
function pushbutton32_Callback(~, ~, handles) %#ok<DEFNU>
brush off
set(handles.pushbutton141,'enable','on')
set(handles.pushbutton142,'enable','on')
set(handles.pushbutton143,'enable','on')
set(handles.pushbutton29,'enable','off')
set(handles.pushbutton30,'enable','off')
set(handles.pushbutton31,'enable','off')
set(handles.pushbutton35,'enable','on')

global factor
global profile_length_original
global profile_length
global ax4
global model_initial_profile_length;
model_initial_profile_length=model_initial_profile_length/1;
factor=1;
global profile_length_brushed
if isempty(profile_length_brushed)==0
    profile_length_brushed=profile_length_brushed/factor;
end
xlabel(ax4,'Distance (m)')
set(handles.edit12,'string','Distance (m)');
end
% reset 1: scale reset
function pushbutton35_Callback(~, ~, handles) %#ok<DEFNU>
global factor
global profile_length
global profile_length_original
global ax4
set(handles.pushbutton29,'enable','on')
set(handles.pushbutton30,'enable','on')
set(handles.pushbutton31,'enable','on')
set(handles.pushbutton32,'enable','on')
set(handles.pushbutton141,'enable','off')
set(handles.pushbutton142,'enable','off')
set(handles.pushbutton143,'enable','off')
set(handles.pushbutton258,'enable','on')
set(handles.edit12,'string','Distance');
set(handles.pushbutton35,'enable','off')
profile_length=profile_length*factor;
global model_initial_profile_length;
model_initial_profile_length=model_initial_profile_length*factor;
global profile_length_brushed
if isempty(profile_length_brushed)==0
    profile_length_brushed=profile_length_brushed*factor;
end
xlabel(ax4,'Distance')
set(handles.edit12,'string','Distance');

end

%%%%%%%%%%%%%%%%%%%%%%%%%%%%%%%%%%%%%%%%%%%%%%%%%%%%%%%%%%%%%%%%%%%%%%%%%%%
%----------------ALL OPTIONS RELATED TO CONCENTRATION---------------------%
%%%%%%%%%%%%%%%%%%%%%%%%%%%%%%%%%%%%%%%%%%%%%%%%%%%%%%%%%%%%%%%%%%%%%%%%%%%
% wt. ppm
function pushbutton141_Callback(~, ~, handles) %#ok<DEFNU>
global c_units
global ax4
c_units=1;
brush off
set(handles.pushbutton142,'enable','off')
set(handles.pushbutton143,'enable','off')

set(handles.pushbutton145,'enable','on')
set(handles.pushbutton35,'enable','off')
set(handles.pushbutton13,'enable','on')
% axes(handles.axes4);
ylabel(ax4,'Concentration (wt.ppm)')
end
% wt%
function pushbutton142_Callback(~, ~, handles) %#ok<DEFNU>
global c_units
global ax4
c_units=2;
brush off
set(handles.pushbutton141,'enable','off')
set(handles.pushbutton143,'enable','off')

set(handles.pushbutton145,'enable','on')
set(handles.pushbutton35,'enable','off')
set(handles.pushbutton13,'enable','on')
% axes(handles.axes4);
ylabel(ax4,'Concentration (wt.%)')
end
% other concentration
function pushbutton143_Callback(~, ~, handles) %#ok<DEFNU>
global c_units
global ax4
c_units=3;
brush off
set(handles.pushbutton141,'enable','off')
set(handles.pushbutton142,'enable','off')

set(handles.pushbutton145,'enable','on')
set(handles.pushbutton35,'enable','off')
set(handles.pushbutton13,'enable','on')
% axes(handles.axes4);
ylabel(ax4,'Concentration')
end
% reset concentration units
function pushbutton145_Callback(~, ~, handles) %#ok<DEFNU>
global c_units
global ax4
c_units=3;
brush off
set(handles.pushbutton141,'enable','on')
set(handles.pushbutton142,'enable','on')
set(handles.pushbutton143,'enable','on')

set(handles.pushbutton145,'enable','off')
set(handles.pushbutton35,'enable','on')
set(handles.pushbutton13,'enable','off')
% axes(handles.axes4);
ylabel(ax4,'Concentration')


end

%%%%%%%%%%%%%%%%%%%%%%%%%%%%%%%%%%%%%%%%%%%%%%%%%%%%%%%%%%%%%%%%%%%%%%%%%%%
%-------------------------------FIT 1-------------------------------------%
%%%%%%%%%%%%%%%%%%%%%%%%%%%%%%%%%%%%%%%%%%%%%%%%%%%%%%%%%%%%%%%%%%%%%%%%%%%
function pushbutton13_Callback(~, ~, handles) %#ok<DEFNU>
brush off
global profile_length_guess;
global right_edge;
global profile_length;
global profile;
global factor;
global logDt;
global logDt_err;
global t0; % text in top fig
global l0; % line in top fig
global mp; % midpoint of curve / inflexion, where appropriate
global model;
global model_profile_length;
global model_initial_profile_length;
global model_initial_profile;
global interp_type
global initial_conc_for_model
global ax4;
global prof_unc;
global weighting;

yaxlim=get(ax4,'ylim');
xaxlim=get(ax4,'xlim');

n=histcounts2(profile_length*factor,profile,[xaxlim(1) (xaxlim(2)-xaxlim(1))/2+xaxlim(1) xaxlim(2)],[yaxlim(1) (yaxlim(2)-yaxlim(1))/2+yaxlim(1) yaxlim(2)]);


model_length_min=min([model_initial_profile_length; profile_length]);
model_length_max=max([model_initial_profile_length; profile_length]);
dx=(model_length_max-model_length_min)/100;
model_profile_length=[model_length_min:dx:model_length_max]';
if interp_type==1
    initial_conc_for_model=interp1(model_initial_profile_length,model_initial_profile,model_profile_length,'linear','extrap');
elseif interp_type==2
    initial_conc_for_model=interp1(model_initial_profile_length,model_initial_profile,model_profile_length,'pchip','extrap');
elseif interp_type==3
    initial_conc_for_model=interp1(model_initial_profile_length,model_initial_profile,model_profile_length,'nearest','extrap');
end
% initial_conc_for_model
W=ones(size(profile));
if weighting==1
    W=1./prof_unc.^2;
end

set(handles.togglebutton17,'enable','on')
set(handles.togglebutton18,'enable','on') %%%%%%%%%%%%%%%%%%%%%
    set(handles.pushbutton17,'enable','on')
    set(handles.pushbutton19,'enable','on')
    set(handles.pushbutton20,'enable','on')
    set(handles.pushbutton24,'enable','on')
    set(handles.pushbutton37,'enable','on')
    set(handles.pushbutton208,'enable','on')
    set(handles.pushbutton155,'enable','off')
    set(handles.togglebutton8,'enable','off')
    set(handles.pushbutton145,'enable','off')
        if factor==1
            guess=4;
        elseif factor==1000
            guess=-2;
        elseif factor==1000000
            guess=-8;
        elseif factor==1000000000
            guess=-14;
        end


options=optimset('Display','off');
rsn_min=1e20;
for j=1:10;
fun=@(x) sqrt(W).*(firstfit(model_profile_length,initial_conc_for_model,x,profile_length)-profile);
x0=guess+(rand(1,1)*2-1);
[x,rsn,resid,~,~,~,J]=lsqnonlin(fun,x0,[],[],options);
ci = nlparci(x,resid,'jacobian',J);
if rsn<rsn_min;
   rsn_min=rsn;
   x_min=x;
   ci_min=ci;
end
end
x=x_min;
ci=ci_min;
[m,a]=firstfit(model_profile_length,initial_conc_for_model,x,profile_length);

model=a;
logDt=x;
logDt_err=(ci(2)-ci(1))/2;
l0=plot(ax4,model_profile_length*factor,model,'Color','blue','LineWidth',1.5);

% place the text in the least populated quadrant
if min(min(n))==n(1,1)
    t0=text(ax4,((max(model_profile_length*factor)-min(model_profile_length*factor))*0.05+min(model_profile_length*factor)),(((max(model)-min(model))*0.3+min(model))), sprintf('%s%s','log_1_0Dt (m^2)=',strcat(sprintf('%0.2f',x))));
elseif min(min(n))==n(1,2)
    t0=text(ax4,((max(model_profile_length*factor)-min(model_profile_length*factor))*0.05+min(model_profile_length*factor)),(((max(model)-min(model))*0.8+min(model))), sprintf('%s%s','log_1_0Dt (m^2)=',strcat(sprintf('%0.2f',x))));
elseif min(min(n))==n(2,1)
    t0=text(ax4,((max(model_profile_length*factor)-min(model_profile_length*factor))*0.65+min(model_profile_length*factor)),(((max(model)-min(model))*0.3+min(model))), sprintf('%s%s','log_1_0Dt (m^2)=',strcat(sprintf('%0.2f',x))));
elseif min(min(n))==n(2,2)
    t0=text(ax4,((max(model_profile_length*factor)-min(model_profile_length*factor))*0.65+min(model_profile_length*factor)),(((max(model)-min(model))*0.8+min(model))), sprintf('%s%s','log_1_0Dt (m^2)=',strcat(sprintf('%0.2f',x))));
end

t0.FontUnits='pixels';
t0.FontSize=10;    
ylim(ax4,'auto');

set(handles.pushbutton13,'enable','off')
end
% reset 3: fit
function pushbutton37_Callback(~, ~, handles) %#ok<DEFNU>
brush off
set(handles.pushbutton13,'enable','on')

global profile_length
global profile
global factor
global s0
global ax4;
global profile_length_brushed;
global profile_brushed;
global prof_unc;
global prof_unc_brushed;
global s0e;
global er0
global er0e
global c_units;
global model_initial_profile_length;
global model_initial_profile;
global plot_initial
% axes(handles.axes4);
global ax6
cla(ax6,'reset')
cla(ax4,'reset')
if isempty(prof_unc)==0;
    er0=errorbar(ax4,profile_length*factor,profile,prof_unc,'.','Color','black');
    hold(ax4,'on')
    er0e=errorbar(ax4,profile_length_brushed*factor,profile_brushed,prof_unc_brushed,'.','Color',[0.9 0.9 0.9]);
end
s0=scatter(ax4,profile_length*factor,profile, 'filled','MarkerEdgeColor','black','MarkerFaceColor',[0.5 0.5 0.5]);
hold(ax4,'on')
plot_initial=plot(ax4,model_initial_profile_length*factor,model_initial_profile,'Color','red','LineWidth',1,'LineStyle','--');

if isempty(profile_length_brushed)==0
    s0e=scatter(ax4,profile_length_brushed*factor,profile_brushed, 'filled','MarkerEdgeColor','black','MarkerFaceColor',[0.5 0.5 0.5],'MarkerFaceAlpha',0.25,'MarkerEdgeAlpha',0.25, 'DisplayName','Deleted data');
end

xlim(ax4,[min([profile_length*factor; model_initial_profile_length*factor]) max([profile_length*factor; model_initial_profile_length*factor])])
ylim(ax4,'auto')

if factor==1
    xlabel(ax4,'Distance (m)')
elseif factor==1000
    xlabel(ax4,'Distance (mm)')
elseif factor==1000000
    xlabel(ax4,'Distance (�m)')
elseif factor==1000000000
    xlabel(ax4,'Distance (nm)')
end

if c_units==1
    ylabel(ax4,'Concentration (wt.ppm)')
elseif c_units==2
    ylabel(ax4,'Concentration (wt.%)')
else
    ylabel(ax4,'Concentration')
end


set(handles.pushbutton17,'enable','off')
set(handles.pushbutton19,'enable','off')
set(handles.pushbutton20,'enable','off')
set(handles.pushbutton24,'enable','off')
set(handles.pushbutton37,'enable','off')
set(handles.pushbutton208,'enable','off')
set(handles.togglebutton17,'enable','off')
set(handles.togglebutton18,'enable','off')
set(handles.pushbutton13,'enable','on')
set(handles.pushbutton155,'enable','on')
set(handles.pushbutton145,'enable','on')
set(handles.togglebutton8,'enable','on')
end


function [m,a]=firstfit(dist_model,initial_conc_for_model,logDt,profile_length)
a=zeros(size(dist_model,2),1)+initial_conc_for_model;
logD=logDt; % i.e. assuming t=1;
% (max(dist_model)-min(dist_model))/100;
dx=max([(max(dist_model)-min(dist_model))/100 mean(diff(dist_model))]);
dt=(0.3*dx^2)/10^logD;
n_tsteps=ceil(1/dt);
if n_tsteps>1e4;
    n_tsteps=1;
end

dt=1/n_tsteps
for k=1:n_tsteps
    a(:,1)=a(:,1)+10^logD*dt*((circshift(a(:,1),1)-2*a(:,1)+circshift(a(:,1),-1))/dx^2);
    a(1,1)=initial_conc_for_model(1);
    a(end,1)=initial_conc_for_model(end);
end
m=[interp1(dist_model,a,profile_length,'linear','extrap')];
end

%%%%%%%%%%%%%%%%%%%%%%%%%%%%%%%%%%%%%%%%%%%%%%%%%%%%%%%%%%%%%%%%%%%%%%%%%%%
%------------------------------BEAM SHAPES--------------------------------%
%%%%%%%%%%%%%%%%%%%%%%%%%%%%%%%%%%%%%%%%%%%%%%%%%%%%%%%%%%%%%%%%%%%%%%%%%%%
% circle beam
function pushbutton17_Callback(~, ~, handles) %#ok<DEFNU>
brush off
set(handles.pushbutton17,'enable','on')
set(handles.pushbutton19,'enable','off')
set(handles.pushbutton20,'enable','off')
set(handles.pushbutton24,'enable','off')
set(handles.pushbutton37,'enable','off')
set(handles.pushbutton38,'enable','on')
set(handles.pushbutton208,'enable','off')
global width
global factor
width=[]; %#ok<*NASGU>
global b
b=1;
prompt={'Diameter'};
dlgtitle='Diameter Input';
dims=[1 35];
definput={''};
width=(cell2mat(newid(prompt,dlgtitle,dims,definput)));
if factor==1
    set(handles.text129, 'Visible', 'on','String',strcat([width, ' m diameter']));
elseif factor==1000
    set(handles.text129, 'Visible', 'on','String',strcat([width, ' mm diameter']));
elseif factor==1000000
    set(handles.text129, 'Visible', 'on','String',strcat([width, ' �m diameter']));
elseif factor==1000000000
    set(handles.text129, 'Visible', 'on','String',strcat([width, ' nm diameter']));
end
width=str2double(width);
width=width/factor;
if isnan(width)==0
    set(handles.pushbutton21,'enable','on')
end
end

% square beam
function pushbutton19_Callback(~, ~, handles) %#ok<DEFNU>
brush off
set(handles.pushbutton17,'enable','off')
set(handles.pushbutton19,'enable','on')
set(handles.pushbutton20,'enable','off')
set(handles.pushbutton24,'enable','off')
set(handles.pushbutton37,'enable','off')
set(handles.pushbutton38,'enable','on')
set(handles.pushbutton208,'enable','off')

global width
global factor
width=[];
global b
b=2;
prompt={'Width'};
dlgtitle='Width Input';
dims=[1 35];
definput={''};
width=(cell2mat(newid(prompt,dlgtitle,dims,definput)));

if factor==1
    set(handles.text129, 'Visible', 'on','String',strcat([width, ' m width']));
elseif factor==1000
    set(handles.text129, 'Visible', 'on','String',strcat([width, ' mm width']));
elseif factor==1000000
    set(handles.text129, 'Visible', 'on','String',strcat([width, ' �m width']));
elseif factor==1000000000
    set(handles.text129, 'Visible', 'on','String',strcat([width, ' nm width']));
end
width=str2double(width);
width=width/factor;
if isnan(width)==0
    set(handles.pushbutton21,'enable','on')
end
end
% gauss beam
function pushbutton20_Callback(~, ~, handles) %#ok<DEFNU>
brush off
set(handles.pushbutton17,'enable','off')
set(handles.pushbutton19,'enable','off')
set(handles.pushbutton20,'enable','on')
set(handles.pushbutton24,'enable','off')
set(handles.pushbutton37,'enable','off')
set(handles.pushbutton38,'enable','on')
set(handles.pushbutton208,'enable','off')

global FWHM
global factor
FWHM=[];
global b
b=3;
prompt={'Full Width at Half Maximum (FWHM)'};
dlgtitle='FWHM Input';
dims=[1 35];
definput={''};
FWHM=(cell2mat(newid(prompt,dlgtitle,dims,definput)));
if factor==1
    set(handles.text129, 'Visible', 'on','String',strcat([FWHM, ' m FWHM']));
elseif factor==1000
    set(handles.text129, 'Visible', 'on','String',strcat([FWHM, ' mm FWHM']));
elseif factor==1000000
    set(handles.text129, 'Visible', 'on','String',strcat([FWHM, ' �m FWHM']));
elseif factor==1000000000
    set(handles.text129, 'Visible', 'on','String',strcat([FWHM, ' nm FWHM']));
end
FWHM=str2double(FWHM);
FWHM=FWHM/factor;
if isnan(FWHM)==0
    set(handles.pushbutton21,'enable','on')
end
end
% lorentz beam
function pushbutton24_Callback(~, ~, handles) %#ok<DEFNU>
brush off
set(handles.pushbutton17,'enable','off')
set(handles.pushbutton19,'enable','off')
set(handles.pushbutton20,'enable','off')
set(handles.pushbutton24,'enable','on')
set(handles.pushbutton37,'enable','off')
set(handles.pushbutton38,'enable','on')
set(handles.pushbutton208,'enable','off')

global FWHM %#ok<*REDEFGG>
global factor
FWHM=[];
global b
b=4;
prompt={'Full Width at Half Maximum (FWHM)'};
dlgtitle='FWHM Input';
dims=[1 35];
definput={''};
FWHM=(cell2mat(newid(prompt,dlgtitle,dims,definput)));
if factor==1
    set(handles.text129, 'Visible', 'on','String',strcat([FWHM, ' m FWHM']));
elseif factor==1000
    set(handles.text129, 'Visible', 'on','String',strcat([FWHM, ' mm FWHM']));
elseif factor==1000000
    set(handles.text129, 'Visible', 'on','String',strcat([FWHM, ' �m FWHM']));
elseif factor==1000000000
    set(handles.text129, 'Visible', 'on','String',strcat([FWHM, ' nm FWHM']));
end
FWHM=str2double(FWHM);
FWHM=FWHM/factor;
if isnan(FWHM)==0
    set(handles.pushbutton21,'enable','on')
end
end

% voigt shape
function pushbutton208_Callback(~, ~, handles) %#ok<DEFNU>
brush off
set(handles.pushbutton17,'enable','off')
set(handles.pushbutton19,'enable','off')
set(handles.pushbutton20,'enable','off')
set(handles.pushbutton24,'enable','off')
set(handles.pushbutton37,'enable','off')
set(handles.pushbutton38,'enable','on')
set(handles.pushbutton208,'enable','on')

global factor
global b
b=5;
prompt={'FWHM Gauss','FWHM Lorentz'};
dlgtitle='FWHM Input';
dims=[1 35];
definput={'',''};
answer=newid(prompt,dlgtitle,dims,definput);
global FWHM_G
FWHM_G=[];
FWHM_G=(cell2mat(answer(1)));
global FWHM_L
FWHM_L=[];
FWHM_L=(cell2mat(answer(2)));

if factor==1
    set(handles.text129, 'Visible', 'on','String',strcat([FWHM_G, ' m FWHM (Gauss)']));
    set(handles.text130, 'Visible', 'on','String',strcat([FWHM_L, ' m FWHM (Lorentz)']));
elseif factor==1000
    set(handles.text129, 'Visible', 'on','String',strcat([FWHM_G, ' mm FWHM (Gauss)']));
    set(handles.text130, 'Visible', 'on','String',strcat([FWHM_L, ' mm FWHM (Lorentz)']));
elseif factor==1000000
    set(handles.text129, 'Visible', 'on','String',strcat([FWHM_G, ' �m FWHM (Gauss)']));
    set(handles.text130, 'Visible', 'on','String',strcat([FWHM_L, ' �m FWHM (Lorentz)']));
elseif factor==1000000000
    set(handles.text129, 'Visible', 'on','String',strcat([FWHM_G, ' nm FWHM (Gauss)']));
    set(handles.text130, 'Visible', 'on','String',strcat([FWHM_L, ' nm FWHM (Lorentz)']));
end

FWHM_G=str2double(FWHM_G);
FWHM_G=FWHM_G/factor;
FWHM_L=str2double(FWHM_L);
FWHM_L=FWHM_L/factor;
if isnan(FWHM_G)==0 && isnan(FWHM_L)==0
    set(handles.pushbutton21,'enable','on')
end
end

% reset button beam shape
function pushbutton38_Callback(~, ~, handles) %#ok<DEFNU>
brush off
set(handles.pushbutton38,'enable','off')
set(handles.pushbutton37,'enable','on')
set(handles.pushbutton17,'enable','on')
set(handles.pushbutton19,'enable','on')
set(handles.pushbutton20,'enable','on')
set(handles.pushbutton24,'enable','on')
set(handles.pushbutton21,'enable','off')
set(handles.pushbutton208,'enable','on')
set(handles.pushbutton210,'enable','off');
set(handles.pushbutton211,'enable','off');
set(handles.pushbutton212,'enable','off');
set(handles.pushbutton213,'enable','off');
set(handles.text129, 'Visible', 'off');
set(handles.text130, 'Visible', 'off');

end
%%%%%%%%%%%%%%%%%%%%%%%%%%%%%%%%%%%%%%%%%%%%%%%%%%%%%%%%%%%%%%%%%%%%%%%%%%%
%----------------------------DECONVOLUTE----------------------------------%
%%%%%%%%%%%%%%%%%%%%%%%%%%%%%%%%%%%%%%%%%%%%%%%%%%%%%%%%%%%%%%%%%%%%%%%%%%%
function pushbutton21_Callback(~, ~, handles) %#ok<DEFNU>
brush off
global b;
global profile_length;
global profile;
global width;
global FWHM;
global FWHM_L;
global FWHM_G;
global factor;
global logDt;
global l1;
global l2;
global t1;
global logDt2;
global logDt2_err;
global ylim_initial;
global mp;
global s;
global lgd;
global c_units;
global model_x;
global convoluted;
global original;
global ax6;
global profile_length_brushed;
global profile_brushed;
global se;
global profile_length_original;
global prof_unc;
global weighting;
global er1
global model_profile_length
global initial_condition_length;
global initial_condition;
global interp_type
global model
global l3
global initial_conc_for_model_deconv;

min_length=mean(diff(profile_length));
cla(ax6,'reset');

W=ones(size(profile));
if weighting==1
    W=1./prof_unc.^2;
    er1=errorbar(ax6,profile_length*factor,profile,prof_unc,'.','Color','black','DisplayName','Uncertainty');
end
hold (ax6,'on')
s=scatter(ax6,profile_length*factor,profile, 'filled','MarkerEdgeColor','black','MarkerFaceColor',[0.5 0.5 0.5], 'DisplayName','Data');

ax6.FontUnits='pixels';
ax6.FontSize=10;

if isempty(profile_length_brushed)==0
    se=scatter(ax6,profile_length_brushed*factor,profile_brushed, 'filled','MarkerEdgeColor','black','MarkerFaceColor',[0.5 0.5 0.5],'MarkerFaceAlpha',0.25,'MarkerEdgeAlpha',0.25, 'DisplayName','Deleted data');
end

% profile_length_brushed=profile_brushed

if b==5 % get FWHM effective for voigt
    FWHM=(0.5346*FWHM_L+sqrt(0.2166*FWHM_L^2+FWHM_G^2));
end

ylim auto

if factor==1
    xlabel(ax6,'Distance (m)')
elseif factor==1000
    xlabel(ax6,'Distance (mm)')
elseif factor==1000000
    xlabel(ax6,'Distance (�m)')
elseif factor==1000000000
    xlabel(ax6,'Distance (nm)')
end

if c_units==1
    ylabel(ax6,'Concentration (wt.ppm)')
elseif c_units==2
    ylabel(ax6,'Concentration (wt.%)')
else
    ylabel(ax6,'Concentration')
end

hold(ax6,'on');

%% create the model_x vectors
if b==1||b==2
    dx=min([width/4 ((max(profile_length))-min(profile_length))/(max([25 (max(size(profile_length)))])*4)]);
elseif b==3||b==4||b==5
    dx=min([FWHM/4 ((max(profile_length))-min(profile_length))/(max([25 (max(size(profile_length)))])*4)]);
end
% initial_condition_length
model_x=min(profile_length)-(max(profile_length)-min(profile_length))/2:dx:max(profile_length)+(max(profile_length)-min(profile_length))/2;
% model_x*factor
% initial_condition_length
% initial_condition
if interp_type==1;
    initial_conc_for_model=interp1(initial_condition_length,initial_condition,model_x*factor,'linear','extrap');
elseif interp_type==2;
    initial_conc_for_model=interp1(initial_condition_length,initial_condition,model_x*factor,'pchip','extrap');
elseif interp_type==3;
    initial_conc_for_model=interp1(initial_condition_length,initial_condition,model_x*factor,'nearest','extrap');
end
[~,index_a]=min(abs(model_x*factor-min(initial_condition_length)));
[~,index_b]=min(abs(model_x*factor-max(initial_condition_length)));

initial_conc_for_model(1:index_a)=initial_condition(1); %% these ones fix the boundaries
initial_conc_for_model(index_b:end)=initial_condition(end);

%% create the props matrices
if b==1
    [X,Y] = meshgrid(0:dx:width,0:dx:width);
    centre=[mean(mean(X,1)) mean(mean(Y,2))];
    dist=sqrt(abs(X-centre(1)).^2+abs(Y-centre(2)).^2);
    dist(dist>width/2)=NaN;
    dist(~isnan(dist))=1;
    dist(isnan(dist))=0;
    proportions=sum(dist)./(sum(sum(dist)));
    proportions=[zeros(1,floor((size(model_x,2)-size(proportions,2))/2)) proportions zeros(1,ceil((size(model_x,2)-size(proportions,2))/2))];
    props_matrix=zeros(size(proportions,2)+400,size(model_x,2));
    for k=1:size(props_matrix,2)
        props_matrix(:,(k))=circshift([zeros(1,200) proportions zeros(1,200)]',(k-round(size(props_matrix,2)/2)));
    end
    props_matrix(1:200,:)=[];
    props_matrix=flipud(props_matrix);
    props_matrix(1:200,:)=[];
    props_matrix=flipud(props_matrix);
    pmsum=1./(sum(props_matrix));
elseif b==2
    n_conv=round(width/mean(diff(model_x)));
    proportions=ones(1,n_conv);
    proportions=proportions./sum(proportions);
    proportions=[zeros(1,floor((size(model_x,2)-size(proportions,2))/2)) proportions zeros(1,ceil((size(model_x,2)-size(proportions,2))/2))];
    props_matrix=zeros(size(proportions,2)+400,size(model_x,2));
    for k=1:size(props_matrix,2)
        props_matrix(:,(k))=circshift([zeros(1,200) proportions zeros(1,200)]',(k-round(size(props_matrix,2)/2)));
    end
    props_matrix(1:200,:)=[];
    props_matrix=flipud(props_matrix);
    props_matrix(1:200,:)=[];
    props_matrix=flipud(props_matrix);
    pmsum=1./(sum(props_matrix));
elseif b==3
    sigma=FWHM/2.355;
    proportions=exp(-((model_x-mean(model_x)).^2./(2.*sigma.^2)));
    proportions=proportions./sum(proportions);
    proportions=[zeros(1,floor((size(model_x,2)-size(proportions,2))/2)) proportions zeros(1,ceil((size(model_x,2)-size(proportions,2))/2))];
    props_matrix=zeros(size(proportions,2)+400,size(model_x,2));
    for k=1:size(props_matrix,2)
        props_matrix(:,(k))=circshift([zeros(1,200) proportions zeros(1,200)]',(k-round(size(props_matrix,2)/2)));
    end
    props_matrix(1:200,:)=[];
    props_matrix=flipud(props_matrix);
    props_matrix(1:200,:)=[];
    props_matrix=flipud(props_matrix);
    pmsum=1./(sum(props_matrix));
elseif b==4
    proportions=(1./pi).*((0.5.*FWHM)./((model_x-mean(model_x)).^2+(0.5.*FWHM).^2));
    proportions=proportions./sum(proportions);
    proportions=[zeros(1,floor((size(model_x,2)-size(proportions,2))/2)) proportions zeros(1,ceil((size(model_x,2)-size(proportions,2))/2))];
    props_matrix=zeros(size(proportions,2)+400,size(model_x,2));
    for k=1:size(props_matrix,2)
        props_matrix(:,(k))=circshift([zeros(1,200) proportions zeros(1,200)]',(k-round(size(props_matrix,2)/2)));
    end
    props_matrix(1:200,:)=[];
    props_matrix=flipud(props_matrix);
    props_matrix(1:200,:)=[];
    props_matrix=flipud(props_matrix);
    pmsum=1./(sum(props_matrix));
elseif b==5
    proportions=((1.36603*(FWHM_L/(0.5346*FWHM_L+sqrt(0.2166*FWHM_L^2+FWHM_G^2)))-0.47719*(FWHM_L/(0.5346*FWHM_L+sqrt(0.2166*FWHM_L^2+FWHM_G^2)))^2+0.11116*(FWHM_L/(0.5346*FWHM_L+sqrt(0.2166*FWHM_L^2+FWHM_G^2)))^3)*((1./(pi*(0.5.*(FWHM_L+1e-10)))).*(((0.5.*(FWHM_L+1e-10))^2)./((model_x-mean(model_x)).^2+(0.5.*(FWHM_L+1e-10)).^2)))+(1-(1.36603*(FWHM_L/(0.5346*FWHM_L+sqrt(0.2166*FWHM_L^2+FWHM_G^2)))-0.47719*(FWHM_L/(0.5346*FWHM_L+sqrt(0.2166*FWHM_L^2+FWHM_G^2)))^2+0.11116*(FWHM_L/(0.5346*FWHM_L+sqrt(0.2166*FWHM_L^2+FWHM_G^2)))^3))*((1/(((FWHM_G+1e-10)/2.355)*sqrt(2*pi)))*exp(-0.5.*((model_x-mean(model_x))./((FWHM_G+1e-10)/2.355)).^2)));
    proportions=proportions./sum(proportions);
    proportions=[zeros(1,floor((size(model_x,2)-size(proportions,2))/2)) proportions zeros(1,ceil((size(model_x,2)-size(proportions,2))/2))];
    props_matrix=zeros(size(proportions,2)+400,size(model_x,2));
    for k=1:size(props_matrix,2)
        props_matrix(:,(k))=circshift([zeros(1,200) proportions zeros(1,200)]',(k-round(size(props_matrix,2)/2)));
    end
    props_matrix(1:200,:)=[];
    props_matrix=flipud(props_matrix);
    props_matrix(1:200,:)=[];
    props_matrix=flipud(props_matrix);
    pmsum=1./(sum(props_matrix));
end

[~,index1]=min(abs(model_x-min(profile_length)));
[~,index2]=min(abs(model_x-max(profile_length)));
options = optimset('Display','off');
fun=@(x)convfit(model_x,initial_conc_for_model,x,profile_length,props_matrix,pmsum,index1,index2,index_a,index_b)-profile;
x0=logDt;
[x,~,R,~,~,~,J] = lsqnonlin(fun,x0,[],[],options);
ci = nlparci(x,R,'jacobian',J);
logDt2=x;
logDt2_err=(ci(2)-ci(1))/2;

[~,convoluted,original]=convfit(model_x,initial_conc_for_model,x,profile_length,props_matrix,pmsum,index1,index2,index_a,index_b);
model_x=model_x(index1:index2);
initial_conc_for_model=initial_conc_for_model(index1:index2);
initial_conc_for_model_deconv=initial_conc_for_model;

l1=plot(ax6,model_x*factor,original,'Color','red','LineWidth',1.5,'DisplayName','Deconvoluted');
l2=plot(ax6,model_x*factor,convoluted,'Color','black','LineWidth',1.5,'LineStyle','--','DisplayName','Convoluted');
% t1=text(ax6,((max(profile_length_original)-min(profile_length_original))*0.65+min(profile_length_original)),(((max(profile)-min(profile))*0.5+min(profile))),sprintf('%s%s','log_1_0Dt (m^2)=',strcat(sprintf('%0.2f',x))));
l3=plot(ax6,model_x*factor,initial_conc_for_model,'Color','red','LineWidth',1.5,'LineStyle','--','DisplayName','Initial');

yaxlim=get(ax6,'ylim');
xaxlim=get(ax6,'xlim');
n=histcounts2(profile_length*factor,profile,[xaxlim(1) (xaxlim(2)-xaxlim(1))/2+xaxlim(1) xaxlim(2)],[yaxlim(1) (yaxlim(2)-yaxlim(1))/2+yaxlim(1) yaxlim(2)]);
if min(min(n))==n(1,1)
    t1=text(ax6,((max(model_x*factor)-min(model_x*factor))*0.05+min(model_x*factor)),(((max(original)-min(original))*0.3+min(original))), sprintf('%s%s','log_1_0Dt (m^2)=',strcat(sprintf('%0.2f',x))));
elseif min(min(n))==n(1,2)
    t1=text(ax6,((max(model_x*factor)-min(model_x*factor))*0.05+min(model_x*factor)),(((max(original)-min(original))*0.8+min(original))), sprintf('%s%s','log_1_0Dt (m^2)=',strcat(sprintf('%0.2f',x))));
elseif min(min(n))==n(2,1)
    t1=text(ax6,((max(model_x*factor)-min(model_x*factor))*0.65+min(model_x*factor)),(((max(original)-min(original))*0.3+min(original))), sprintf('%s%s','log_1_0Dt (m^2)=',strcat(sprintf('%0.2f',x))));
elseif min(min(n))==n(2,2)
    t1=text(ax6,((max(model_x*factor)-min(model_x*factor))*0.65+min(model_x*factor)),(((max(original)-min(original))*0.8+min(original))), sprintf('%s%s','log_1_0Dt (m^2)=',strcat(sprintf('%0.2f',x))));
end

lgd=legend(ax6,'Location','northwest');
legend(ax6,'boxoff')
lgd.FontUnits='pixels';
lgd.FontSize = 8;
t1.FontUnits='pixels';
t1.FontSize=10;
% put the x limits into the edit boxes
xl=xlim(ax6);
set(handles.edit15,'String',sprintf('%0.1f',xl(1)));
set(handles.edit16,'String',sprintf('%0.1f',xl(2)));
ylim_initial=ylim(ax6);
set(handles.edit17,'String',sprintf('%0.1f',ylim_initial(1)));
set(handles.edit18,'String',sprintf('%0.1f',ylim_initial(2)));
set(handles.togglebutton6,'enable','on'); % enable the settings modification
% exclusion buttons
set(handles.pushbutton38,'enable','off');
set(handles.togglebutton8,'enable','off');
set(handles.pushbutton155,'enable','off');
set(handles.togglebutton11,'enable','on');
set(handles.pushbutton156,'enable','on');
set(handles.pushbutton210,'enable','on');
set(handles.pushbutton211,'enable','on');
set(handles.pushbutton212,'enable','on');
set(handles.pushbutton213,'enable','on');
set(handles.togglebutton19,'enable','on');
set(handles.togglebutton20,'enable','on');

end

% reset deconvolute
function pushbutton213_Callback(hObject, eventdata, handles)
global l1
delete(l1);
global l2
delete(l2);
global t1
delete(t1);
global ax6;
legend(ax6,'off');
set(handles.pushbutton38,'enable','on');
set(handles.pushbutton210,'enable','off');
set(handles.pushbutton211,'enable','off');
set(handles.pushbutton212,'enable','off');
set(handles.pushbutton213,'enable','off');
set(handles.pushbutton21,'enable','on');
set(handles.togglebutton19,'enable','off');
set(handles.togglebutton20,'enable','off');
end

%%%%%%%%%%%%%%%%%%%%%%%%%%%%%%%%%%%%%%%%%%%%%%%%%%%%%%%%%%%%%%%%%%%%%%%%%%%
%----------------------------FITTING FUNCTIONS----------------------------%
%%%%%%%%%%%%%%%%%%%%%%%%%%%%%%%%%%%%%%%%%%%%%%%%%%%%%%%%%%%%%%%%%%%%%%%%%%%
function [convoluted_downsampled,convoluted,original]=convfit(model_x,initial_conc_for_model,logDt,profile_length,props_matrix,pmsum,index1,index2,index_a,index_b)

%% check rotations of matrices
a=zeros(size(model_x,2),1)+initial_conc_for_model';
logD=logDt; % i.e. assuming t=1;
dx=mean(diff(model_x));
dt=(0.3*dx^2)/10^logD;
n_tsteps=ceil(1/dt);
dt=1/n_tsteps;
for k=1:n_tsteps
    a(:,1)=a(:,1)+10^logD*dt*((circshift(a(:,1),[1,0])-2*a(:,1)+circshift(a(:,1),[-1,0]))/dx^2);
    a(1,1)=initial_conc_for_model(1);
    a(end,1)=initial_conc_for_model(end);
    a(1:index_a)=initial_conc_for_model(1); %% these ones fix the boundaries
a(index_b:end)=initial_conc_for_model(end);
end

original=a';
convoluted=original.*props_matrix';
convoluted=(sum(convoluted')); %#ok<*UDIM>
convoluted=convoluted.*pmsum;
convoluted=convoluted(((size(convoluted,2)-size(model_x,2))/2)+1:size(convoluted,2)-((size(convoluted,2)-size(model_x,2))/2));
convoluted_downsampled=interp1(model_x,convoluted,profile_length,'nearest');
convoluted=convoluted(index1:index2);

original=original(index1:index2);
end

%%%%%%%%%%%%%%%%%%%%%%%%%%%%%%%%%%%%%%%%%%%%%%%%%%%%%%%%%%%%%%%%%%%%%%%%%%%
%---------------EXTRACT TIME, DIFFUSION COEFFICIENT AND DT----------------%
%%%%%%%%%%%%%%%%%%%%%%%%%%%%%%%%%%%%%%%%%%%%%%%%%%%%%%%%%%%%%%%%%%%%%%%%%%%
% Dt
function pushbutton210_Callback(hObject, eventdata, handles)
global logDt2;
global logDt2_err;
global t1;
global ax6;
pos=t1.Position;
% t1.String
if sum(strcmp(t1.String,'NO RESOLVABLE'))==0
    delete (t1)
    t1=text(ax6,pos(1),pos(2),sprintf('%s%s','log_1_0Dt (m^2)=',strcat(sprintf('%0.2f',logDt2))));
    t1.FontUnits='pixels';
    t1.FontSize=10;
end
set(handles.pushbutton21,'enable','off');
end

% D
function pushbutton211_Callback(hObject, eventdata, handles)
global logDt2;
global logDt2_err;
global t1;
global ax6;
prompt={'Time (seconds)'};
dlgtitle='Time input';
dims=[1 35];
definput={''};
logt=log10(str2double(cell2mat(newid(prompt,dlgtitle,dims,definput))));
logD=logDt2-logt;
if isnan(logD)==0
    pos=t1.Position;
    % t1.String
    if sum(strcmp(t1.String,'NO RESOLVABLE'))==0
        delete (t1)
        t1=text(ax6,pos(1),pos(2),sprintf('%s%s','log_1_0D (m^2s^-^1)=',strcat(sprintf('%0.2f',logD))));
        t1.FontUnits='pixels';
        t1.FontSize=10;
    end
end
set(handles.pushbutton21,'enable','off');
end

% t
function pushbutton212_Callback(hObject, eventdata, handles)
global logDt2;
global logDt2_err;
global t1;
global ax6;
prompt={'logD (m2s-1)'};
dlgtitle='Diffusion coefficient input';
dims=[1 35];
definput={''};
logD=(str2double(cell2mat(newid(prompt,dlgtitle,dims,definput))));
logt=logDt2-logD;
if isnan(logt)==0
    pos=t1.Position;
    % t1.String
    if sum(strcmp(t1.String,'NO RESOLVABLE'))==0
        delete (t1)
        t1=text(ax6,pos(1),pos(2),sprintf('%s%s','log_1_0t (s)=',strcat(sprintf('%0.3f',logt))));
        t1.FontUnits='pixels';
        t1.FontSize=10;
    end
end
set(handles.pushbutton21,'enable','off');
end

%%%%%%%%%%%%%%%%%%%%%%%%%%%%%%%%%%%%%%%%%%%%%%%%%%%%%%%%%%%%%%%%%%%%%%%%%%%
%--------------------------MAIN FIG MOD TOGGLE----------------------------%
%%%%%%%%%%%%%%%%%%%%%%%%%%%%%%%%%%%%%%%%%%%%%%%%%%%%%%%%%%%%%%%%%%%%%%%%%%%
function togglebutton6_Callback(hObject, ~, handles) %#ok<DEFNU>
brush off
h=get(hObject,'Value');
if h==0
    set(handles.togglebutton11,'enable', 'on');
    set(handles.pushbutton156,'enable', 'on');
    set(handles.pushbutton120,'Visible', 'off'); %points
    set(handles.pushbutton146,'Visible', 'off'); % line 0
    set(handles.pushbutton121,'Visible', 'off'); % line 1
    set(handles.pushbutton122,'Visible', 'off'); % line 2
    set(handles.pushbutton123,'Visible', 'off'); % text
    set(handles.pushbutton124,'Visible', 'off'); % general
    set(handles.pushbutton125,'Visible', 'off'); % export
    set(handles.pushbutton232,'Visible', 'off'); % error
    set(handles.pushbutton275,'Visible', 'off'); % initial
    set(handles.uipanel6, 'Visible', 'off'); % points
    set(handles.uipanel18, 'Visible', 'off'); % error
    set(handles.uipanel14, 'Visible', 'off'); % line0
    set(handles.uipanel7, 'Visible', 'off'); % line1
    set(handles.uipanel8, 'Visible', 'off'); % line2
    set(handles.uipanel9, 'Visible', 'off'); % text
    set(handles.uipanel10, 'Visible', 'off'); % general
    set(handles.uipanel11, 'Visible', 'off'); % export
    set(handles.uipanel19, 'Visible', 'off'); % initial
    h=get(handles.figure1,'Position');
    set(handles.figure1,'Position',[h(1) h(2) h(3)-190 h(4)]);
elseif h==1
    %     set(handles.togglebutton6,'FontWeight','bold');
    set(handles.togglebutton11,'enable', 'off');
    set(handles.pushbutton156,'enable', 'off');
    set(handles.pushbutton120,'Visible', 'on','FontWeight','normal'); %points
    set(handles.pushbutton146,'Visible', 'on','FontWeight','normal'); % line 0
    set(handles.pushbutton121,'Visible', 'on','FontWeight','normal'); % line 1
    set(handles.pushbutton122,'Visible', 'on','FontWeight','normal'); % line 2
    set(handles.pushbutton123,'Visible', 'on','FontWeight','normal'); % text
    set(handles.pushbutton124,'Visible', 'on','FontWeight','normal'); % general
    set(handles.pushbutton125,'Visible', 'on','FontWeight','normal'); % export
    set(handles.pushbutton232,'Visible', 'on','FontWeight','normal'); % error
    set(handles.pushbutton275,'Visible', 'on','FontWeight','normal'); % initial
    h=get(handles.figure1,'Position');
    set(handles.figure1,'Position',[h(1) h(2) h(3)+190 h(4)]);
end
end

%%
%%%%%%%%%%%%%%%%%%%%%%%%%%%%%%%%%%%%%%%%%%%%%%%%%%%%%%%%%%%%%%%%%%%%%%%%%%%
% ------------ ALL OPTIONS RELATING TO THE SCATTER POINTS --------------- %
%%%%%%%%%%%%%%%%%%%%%%%%%%%%%%%%%%%%%%%%%%%%%%%%%%%%%%%%%%%%%%%%%%%%%%%%%%%
%% point modification toggle
function pushbutton120_Callback(~, ~, handles) %#ok<DEFNU>
p1=getpixelposition(handles.pushbutton120);
p2=getpixelposition(handles.uipanel6);
setpixelposition(handles.uipanel6,[p1(1)+p1(3)-1 p1(2)+p1(4)-p2(4) p2(3) p2(4)]);
set(handles.pushbutton120,'FontWeight','bold'); %points
set(handles.pushbutton146,'FontWeight','normal'); % line 0
set(handles.pushbutton121,'FontWeight','normal'); % line 1
set(handles.pushbutton122,'FontWeight','normal'); % line 2
set(handles.pushbutton123,'FontWeight','normal'); % text
set(handles.pushbutton124,'FontWeight','normal'); % general
set(handles.pushbutton125,'FontWeight','normal'); % export
set(handles.pushbutton232,'FontWeight','normal'); % error
set(handles.pushbutton275,'FontWeight','normal'); % initial
set(handles.uipanel19, 'Visible', 'off'); % initial
set(handles.uipanel18, 'Visible', 'off'); % error
set(handles.uipanel6, 'Visible', 'on'); % points
set(handles.uipanel14, 'Visible', 'off'); % line0
set(handles.uipanel7, 'Visible', 'off'); % line1
set(handles.uipanel8, 'Visible', 'off'); % line2
set(handles.uipanel9, 'Visible', 'off'); % text
set(handles.uipanel10, 'Visible', 'off'); % general
set(handles.uipanel11, 'Visible', 'off'); % export
set(handles.uipanel16, 'Visible', 'off'); % points fill color wheel
set(handles.togglebutton12,'Value',0); % points fill colorwheel toggle off default
set(handles.togglebutton13,'Value',0); % points line colorwheel toggle off default
global s % get the point details, only if the points exist
if exist('s','var')==1
    h=get(s,'LineWidth');
    set(handles.slider2,'Value',h/5);
    set(handles.edit19,'String',num2str(round(h*20)/20));
    h=get(s,'MarkerEdgeAlpha');
    if h==0
        set(handles.slider2,'Value',0);
        set(handles.edit19,'String',num2str(h));
    end
    h=get(s,'SizeData');
    set(handles.slider1,'Value',(h-1)/199);
    set(handles.edit20,'String',num2str(round(h)));
    h=get(s,'MarkerFaceAlpha');
    set(handles.slider7,'Value',h);
    set(handles.edit21,'String',num2str(round(h*100)/100));
end
end
function figure1_WindowButtonDownFcn(~, ~, handles)
persistent chk
if isempty(chk)
    chk = 1;
    pause(0.5);
    if chk == 1
        chk = [];
    end
elseif chk==1
    chk = 2;
    pause(0.5);
    if chk == 2
        chk = [];
    end
elseif chk==2;
    chk = 3;
    pause(0.5);
    if chk==3;
        chk = [];
    end
elseif chk==3;
    chk = 4;
    pause(0.5);
    if chk==4;
        set(handles.text11, 'String',sprintf('%s''%s','DON','T PANIC'));
        pause(1);
        set(handles.text11, 'String','PACE');
        chk = [];
    end
end
end
%% point shapes
function pushbutton79_Callback(~, ~, ~) %#ok<DEFNU>
global se
se.Marker = 'v'; % downwards triangle
global s
s.Marker = 'v'; % downwards triangle
end
function pushbutton80_Callback(~, ~, ~) %#ok<DEFNU>
global s
s.Marker = '^'; % up triangle
global se
se.Marker = '^'; % up triangle
end
function pushbutton81_Callback(~, ~, ~) %#ok<DEFNU>
global s
s.Marker = '<'; % left triangle
global se
se.Marker = '<'; % left triangle
end
function pushbutton82_Callback(~, ~, ~) %#ok<DEFNU>
global s
s.Marker = '>'; % right triangle
global se
se.Marker = '>'; % right triangle
end
function pushbutton83_Callback(~, ~, ~) %#ok<DEFNU>
global s
s.Marker = 'o'; % circle
global se
se.Marker = 'o'; % circle
end
function pushbutton84_Callback(~, ~, ~) %#ok<DEFNU>
global s
s.Marker = 's'; % star
end
function pushbutton85_Callback(~, ~, ~) %#ok<DEFNU>
global s
s.Marker = 'd'; % diamond
global se
se.Marker = 'd'; % diamond
end
function pushbutton86_Callback(~, ~, ~) %#ok<DEFNU>
global s
s.Marker = 'p'; %pentagram
global se
se.Marker = 'p'; %pentagram
end
%% fill colours
function pushbutton50_Callback(~, ~, ~) %#ok<DEFNU>
global s
s.MarkerFaceColor = 'red';
global se
se.MarkerFaceColor = 'red';
end
function pushbutton51_Callback(~, ~, ~) %#ok<DEFNU>
global s
s.MarkerFaceColor = 'magenta';
global se
se.MarkerFaceColor = 'magenta';
end
function pushbutton52_Callback(~, ~, ~) %#ok<DEFNU>
global s
s.MarkerFaceColor = 'yellow';
global se
se.MarkerFaceColor = 'yellow';
end
function pushbutton53_Callback(~, ~, ~) %#ok<DEFNU>
global s
s.MarkerFaceColor = 'green';
global se
se.MarkerFaceColor = 'green';
end
function pushbutton54_Callback(~, ~, ~) %#ok<DEFNU>
global s
s.MarkerFaceColor = 'cyan';
global se
se.MarkerFaceColor = 'cyan';
end
function pushbutton55_Callback(~, ~, ~) %#ok<DEFNU>
global s
s.MarkerFaceColor = 'blue';
global se
se.MarkerFaceColor = 'blue';
end
function pushbutton59_Callback(~, ~, ~) %#ok<DEFNU>
global s
s.MarkerFaceColor = [0 0 0]; % black
global se
se.MarkerFaceColor = [0 0 0]; % black
end
function pushbutton60_Callback(~, ~, ~) %#ok<DEFNU>
global s
s.MarkerFaceColor = [0.5 0.5 0.5]; % grey
global se
se.MarkerFaceColor = [0.5 0.5 0.5]; % grey
end
function pushbutton61_Callback(~, ~, ~) %#ok<DEFNU>
global s
s.MarkerFaceColor = [1 1 1]; % white
global se
se.MarkerFaceColor = [1 1 1]; % white
end
%% linewidth slider
function slider2_Callback(hObject, ~, handles) %#ok<DEFNU>
h=get(hObject,'Value'); % return contents of slider as number
set(handles.edit19,'String',num2str(round((h*100))/20)); % set the contents of the edit box as the slider value
global s % call in the scatter plot
global se
if h==0
    s.MarkerEdgeAlpha = 0; % if slider is all the way to left, no line
    se.MarkerEdgeAlpha = 0; % if slider is all the way to left, no line
elseif h>0
    s.MarkerEdgeAlpha = 1; % if slider has any value not zero, full opacity
    s.LineWidth = h*5; % value between zero and five
    se.MarkerEdgeAlpha = s.MarkerEdgeAlpha/4; % if slider has any value not zero, full opacity
    se.LineWidth = h*5; % value between zero and five
end
end
function slider2_CreateFcn(hObject, ~, ~) %#ok<DEFNU>
if isequal(get(hObject,'BackgroundColor'), get(0,'defaultUicontrolBackgroundColor'))
    set(hObject,'BackgroundColor',[.9 .9 .9]);
end
end
%% point linewidth edit box
function edit19_Callback(hObject, ~, handles) %#ok<DEFNU>
h=str2double(get(hObject,'String')); %returns contents of edit19 as num
global s % call in the scatter points
global se
if h>5
    h=5; % five is the max value
    set(hObject,'String',num2str(h)); % set edit box to five
end
if h==0 % if value set to zero, no line
    s.MarkerEdgeAlpha = 0;
    se.MarkerEdgeAlpha = 0;
elseif h>0 % if value set to anything, line has full opacity
    s.MarkerEdgeAlpha = 1;
    se.MarkerEdgeAlpha = s.MarkerEdgeAlpha/4;
    %     s.MarkerEdgeColor = 'black'; % black is only colour available
    s.LineWidth = h*5;
    se.LineWidth = h*5;
end
set(handles.slider2,'Value',h/5); % set slider to correspond to edit value
end
function edit19_CreateFcn(hObject, ~, ~) %#ok<DEFNU>
if ispc && isequal(get(hObject,'BackgroundColor'), get(0,'defaultUicontrolBackgroundColor'))
    set(hObject,'BackgroundColor','white');
end
end
%% point size slider
function slider1_Callback(hObject, ~, handles) %#ok<DEFNU>
h=get(hObject,'Value');
set(handles.edit20,'String',num2str(round(h*199+1))); % set the contents of the edit box as the slider value
global s
global se
s.SizeData = h*199+1;
se.SizeData = h*199+1;
end
function slider1_CreateFcn(hObject, ~, ~) %#ok<DEFNU>
if isequal(get(hObject,'BackgroundColor'), get(0,'defaultUicontrolBackgroundColor'))
    set(hObject,'BackgroundColor',[.9 .9 .9]);
end
end
%% point size edit box
function edit20_Callback(hObject, ~, handles) %#ok<DEFNU>
h=str2double(get(hObject,'String')); %returns contents of edit20 as num
global s
global se
s.SizeData = h; % set the size of the points
se.SizeData = h; % set the size of the points
set(handles.slider1,'Value',(h-1)/199); % set slider to correspond to edit value
end
function edit20_CreateFcn(hObject, ~, ~) %#ok<DEFNU>
if ispc && isequal(get(hObject,'BackgroundColor'), get(0,'defaultUicontrolBackgroundColor'))
    set(hObject,'BackgroundColor','white');
end
end
%% toggle color wheel for the point fills
function togglebutton12_Callback(hObject, ~, handles) %#ok<DEFNU>
p1=getpixelposition(handles.uipanel6); % points panel position
p2=getpixelposition(handles.uipanel16); % colorwheel panel position
set(handles.togglebutton13,'Value',0);
global s
global se
h=get(hObject,'Value');
global colorwheel_selector
colorwheel_selector=1; % means the wheel is setting the fills
if h==1
    set(handles.uipanel16, 'Visible', 'on'); % color wheel
    setpixelposition(handles.uipanel16,[p1(1) p1(2)-p2(4)+2 p1(3) p2(4)]);
    axes(handles.axes8);
    cla
    ax8=handles.axes8;
    set(gca,'YTickLabel',[]);
    set(gca,'XTickLabel',[]);
    set(gca,'XTick',[]);
    set(gca,'YTick',[]);
    box on
    axes(handles.axes7);
    cla
    ax7=handles.axes7;
    h=hsv(64);
    hsv_interp = [interp1((1:64)',h(:,1),1:0.3:64); interp1((1:64)',h(:,2),(1:0.3:64)); interp1((1:64)',h(:,3),(1:0.3:64))]';
    imagesc(ax7,(1:size(hsv_interp,1))); colormap(ax7,hsv_interp);
    set(gca,'YTickLabel',[]);
    set(gca,'XTickLabel',[]);
    set(gca,'XTick',[]);
    set(gca,'YTick',[]);
    x=ginput(1);
    x=round(x(1));
    if x<1
        x=1;
    end
    if x>size(hsv_interp,1)
        x=size(hsv_interp,1);
    end
    selected_color=hsv_interp(x,:);
    col2_interp = [interp1([1 size(hsv_interp,1)/2 size(hsv_interp,1)]',[0 selected_color(1) 1],(1:size(hsv_interp,1))') interp1([1 size(hsv_interp,1)/2 size(hsv_interp,1)]',[0 selected_color(2) 1],(1:size(hsv_interp,1))') interp1([1 size(hsv_interp,1)/2 size(hsv_interp,1)]',[0 selected_color(3) 1],(1:size(hsv_interp,1))')];
    axes(handles.axes8);
    imagesc(ax8,(1:size(hsv_interp,1))); colormap (ax8,col2_interp);
    set(gca,'YTickLabel',[]);
    set(gca,'XTickLabel',[]);
    set(gca,'XTick',[]);
    set(gca,'YTick',[]);
    x=ginput(1);
    x=round(x(1));
    if x<1
        x=1;
    end
    if x>size(hsv_interp,1)
        x=size(hsv_interp,1);
    end
    selected_color=col2_interp(x,:);
    if exist('s','var')==1
        s.MarkerFaceColor=selected_color;
        se.MarkerFaceColor=selected_color;
    end
elseif h==0
    set(handles.uipanel16, 'Visible', 'off'); % color wheel
end
end
%% reset the first colorbar
function pushbutton159_Callback(~, ~, handles) %#ok<DEFNU>
global colorwheel_selector
set(handles.uipanel16, 'Visible', 'on'); % color wheel
axes(handles.axes8);
cla
ax8=handles.axes8;
set(gca,'YTickLabel',[]);
set(gca,'XTickLabel',[]);
set(gca,'XTick',[]);
set(gca,'YTick',[]);
box on
axes(handles.axes7);
cla
ax7=handles.axes7;
h=hsv(64);
hsv_interp = [interp1((1:64)',h(:,1),(1:0.3:64)); interp1((1:64)',h(:,2),(1:0.3:64)); interp1((1:64)',h(:,3),(1:0.3:64))]';
imagesc(ax7,(1:size(hsv_interp,1))); colormap(ax7,hsv_interp);
set(gca,'YTickLabel',[]);
set(gca,'XTickLabel',[]);
set(gca,'XTick',[]);
set(gca,'YTick',[]);
x=ginput(1);
x=round(x(1));
if x<1
    x=1;
end
if x>size(hsv_interp,1)
    x=size(hsv_interp,1);
end
selected_color=hsv_interp(x,:);
col2_interp = [interp1([1 size(hsv_interp,1)/2 size(hsv_interp,1)]',[0 selected_color(1) 1],(1:size(hsv_interp,1))') interp1([1 size(hsv_interp,1)/2 size(hsv_interp,1)]',[0 selected_color(2) 1],(1:size(hsv_interp,1))') interp1([1 size(hsv_interp,1)/2 size(hsv_interp,1)]',[0 selected_color(3) 1],(1:size(hsv_interp,1))')];
axes(handles.axes8);
imagesc(ax8,(1:size(hsv_interp,1))); colormap (ax8,col2_interp);
set(gca,'YTickLabel',[]);
set(gca,'XTickLabel',[]);
set(gca,'XTick',[]);
set(gca,'YTick',[]);
x=ginput(1);
x=round(x(1));
if x<1
    x=1;
end
if x>size(hsv_interp,1)
    x=size(hsv_interp,1);
end
selected_color=col2_interp(x,:);
global s
global se
global l1
global l2
global l0_2
if colorwheel_selector==1
    if exist('s','var')==1
        s.MarkerFaceColor=selected_color;
        se.MarkerFaceColor=selected_color;
    end
elseif colorwheel_selector==2
    if exist('s','var')==1
        s.MarkerEdgeColor=selected_color;
        se.MarkerEdgeColor=selected_color;
    end
elseif colorwheel_selector==3
    if exist('l1','var')==1
        l1.Color=selected_color;
    end
elseif colorwheel_selector==4
    if exist('l2','var')==1
        l2.Color=selected_color;
    end
elseif colorwheel_selector==5
    if exist('l0_2','var')==1
        l0_2.Color=selected_color;
    end
end
end

%% reset the second colorbar
function pushbutton160_Callback(~, ~, handles) %#ok<DEFNU>
global colorwheel_selector
axes(handles.axes8);
ax8=handles.axes8;
col2_interp=colormap(ax8);
imagesc(ax8,(1:size(col2_interp,1))); colormap (ax8,col2_interp);
set(gca,'YTickLabel',[]);
set(gca,'XTickLabel',[]);
set(gca,'XTick',[]);
set(gca,'YTick',[]);
x=ginput(1);
x=round(x(1));
if x<1
    x=1;
end
if x>size(col2_interp,1)
    x=size(col2_interp,1);
end
selected_color=col2_interp(x,:);
global s
global se
global l1
global l2
global l0_2
if colorwheel_selector==1
    if exist('s','var')==1
        s.MarkerFaceColor=selected_color;
        se.MarkerFaceColor=selected_color;
    end
elseif colorwheel_selector==2
    if exist('s','var')==1
        s.MarkerEdgeColor=selected_color;
        se.MarkerFaceColor=selected_color;
    end
elseif colorwheel_selector==3
    if exist('l1','var')==1
        l1.Color=selected_color;
    end
elseif colorwheel_selector==4
    if exist('l2','var')==1
        l2.Color=selected_color;
    end
elseif colorwheel_selector==5
    if exist('l0_2','var')==1
        l0_2.Color=selected_color;
    end
end
end
%% opacity slider
function slider7_Callback(hObject, ~, handles)  %#ok<DEFNU>
h=get(hObject,'Value');
set(handles.edit21,'String',num2str(round(h*100)/100)); % set the contents of the edit box as the slider value
global s
global se
if exist('s','var')==1
    s.MarkerFaceAlpha =h;
    se.MarkerFaceAlpha =s.MarkerFaceAlpha/4;
end
end
function slider7_CreateFcn(hObject, ~, ~) %#ok<DEFNU>
if isequal(get(hObject,'BackgroundColor'), get(0,'defaultUicontrolBackgroundColor'))
    set(hObject,'BackgroundColor',[.9 .9 .9]);
end
end
%% opacity edit box
function edit21_Callback(hObject, ~, ~)  %#ok<DEFNU>
h=str2double(get(hObject,'String')); %returns contents of edit21 as num
global s
global se
if h<0
    h=0;
end
if h>1
    h=1;
end
if exist('s','var')==1
    s.MarkerFaceAlpha =h;
    se.MarkerFaceAlpha =s.MarkerFaceAlpha/4;
    set(handles.slider1,'Value',h); % set slider to correspond to edit value
end
end
function edit21_CreateFcn(hObject, ~, ~) %#ok<DEFNU>
if ispc && isequal(get(hObject,'BackgroundColor'), get(0,'defaultUicontrolBackgroundColor'))
    set(hObject,'BackgroundColor','white');
end
end
%% line colour
function pushbutton164_Callback(~, ~, ~) %#ok<DEFNU>
global s
s.MarkerEdgeColor = 'red';
global se
se.MarkerEdgeColor = 'red';
end
function pushbutton165_Callback(~, ~, ~) %#ok<DEFNU>
global s
s.MarkerEdgeColor = 'magenta';
global se
se.MarkerEdgeColor = 'magenta';
end
function pushbutton166_Callback(~, ~, ~) %#ok<DEFNU>
global s
s.MarkerEdgeColor = 'green';
global se
se.MarkerEdgeColor = 'green';
end
function pushbutton167_Callback(~, ~, ~) %#ok<DEFNU>
global s
s.MarkerEdgeColor = 'cyan';
global se
se.MarkerEdgeColor = 'cyan';
end
function pushbutton168_Callback(~, ~, ~) %#ok<DEFNU>
global s
s.MarkerEdgeColor = 'blue';
global se
se.MarkerEdgeColor = 'blue';
end
function pushbutton169_Callback(~, ~, ~) %#ok<DEFNU>
global s
s.MarkerEdgeColor = [0 0 0]; % black
global se
se.MarkerEdgeColor = [0 0 0]; % black
end
function pushbutton170_Callback(~, ~, ~) %#ok<DEFNU>
global s
s.MarkerEdgeColor = 'yellow';
global se
se.MarkerEdgeColor = 'yellow';
end
function pushbutton171_Callback(~, ~, ~) %#ok<DEFNU>
global s
s.MarkerEdgeColor = [0.5 0.5 0.5]; % grey
global se
se.MarkerEdgeColor = [0.5 0.5 0.5]; % grey
end
function pushbutton172_Callback(~, ~, ~) %#ok<DEFNU>
global s
s.MarkerEdgeColor = [1 1 1]; % white
global se
se.MarkerEdgeColor = [1 1 1]; % white
end
%% colour wheel toggle lines
function togglebutton13_Callback(hObject, ~, handles) %#ok<DEFNU>
p1=getpixelposition(handles.uipanel6); % points panel position
p2=getpixelposition(handles.uipanel16); % colorwheel panel position
set(handles.togglebutton12,'Value',0);
global s
global se
h=get(hObject,'Value');
global colorwheel_selector
colorwheel_selector=2; % means the wheel is setting the fills
if h==1
    set(handles.uipanel16, 'Visible', 'on'); % color wheel
    setpixelposition(handles.uipanel16,[p1(1) p1(2)-p2(4)+2 p1(3) p2(4)]);
    axes(handles.axes8);
    cla
    ax8=handles.axes8;
    set(gca,'YTickLabel',[]);
    set(gca,'XTickLabel',[]);
    set(gca,'XTick',[]);
    set(gca,'YTick',[]);
    box on
    axes(handles.axes7);
    cla
    ax7=handles.axes7;
    h=hsv(64);
    hsv_interp = [interp1((1:64)',h(:,1),1:0.3:64); interp1((1:64)',h(:,2),(1:0.3:64)); interp1((1:64)',h(:,3),(1:0.3:64))]';
    imagesc(ax7,(1:size(hsv_interp,1))); colormap(ax7,hsv_interp);
    set(gca,'YTickLabel',[]);
    set(gca,'XTickLabel',[]);
    set(gca,'XTick',[]);
    set(gca,'YTick',[]);
    x=ginput(1);
    x=round(x(1));
    if x<1
        x=1;
    end
    if x>size(hsv_interp,1)
        x=size(hsv_interp,1);
    end
    selected_color=hsv_interp(x,:);
    col2_interp = [interp1([1 size(hsv_interp,1)/2 size(hsv_interp,1)]',[0 selected_color(1) 1],(1:size(hsv_interp,1))') interp1([1 size(hsv_interp,1)/2 size(hsv_interp,1)]',[0 selected_color(2) 1],(1:size(hsv_interp,1))') interp1([1 size(hsv_interp,1)/2 size(hsv_interp,1)]',[0 selected_color(3) 1],(1:size(hsv_interp,1))')];
    axes(handles.axes8);
    imagesc(ax8,(1:size(hsv_interp,1))); colormap (ax8,col2_interp);
    set(gca,'YTickLabel',[]);
    set(gca,'XTickLabel',[]);
    set(gca,'XTick',[]);
    set(gca,'YTick',[]);
    x=ginput(1);
    x=round(x(1));
    if x<1
        x=1;
    end
    if x>size(hsv_interp,1)
        x=size(hsv_interp,1);
    end
    selected_color=col2_interp(x,:);
    if exist('s','var')==1
        s.MarkerEdgeColor=selected_color;
        se.MarkerEdgeColor=selected_color;
    end
elseif h==0
    set(handles.uipanel16, 'Visible', 'off'); % color wheel
end
end

%% Line 0
%%%%%%%%%%%%%%%%%%%%%%%%%%%%%%%%%%%%%%%%%%%%%%%%%%%%%%%%%%%%%%%%%%%%%%%%%%%
% ----------------- ALL OPTIONS RELATING TO FIT 0  ---------------------- %
%%%%%%%%%%%%%%%%%%%%%%%%%%%%%%%%%%%%%%%%%%%%%%%%%%%%%%%%%%%%%%%%%%%%%%%%%%%
% ---------------------------- ORIGINAL --------------------------------- %
%%%%%%%%%%%%%%%%%%%%%%%%%%%%%%%%%%%%%%%%%%%%%%%%%%%%%%%%%%%%%%%%%%%%%%%%%%%

%line 0 mod (original fit)
function pushbutton146_Callback(~, ~, handles) %#ok<DEFNU>
p1=getpixelposition(handles.pushbutton146);
p2=getpixelposition(handles.uipanel14);
setpixelposition(handles.uipanel14,[p1(1)+p1(3)-1 p1(2)+p1(4)-p2(4) p2(3) p2(4)]);
set(handles.pushbutton120,'FontWeight','normal'); %points
set(handles.pushbutton146,'FontWeight','bold'); % line 0
set(handles.pushbutton121,'FontWeight','normal'); % line 1
set(handles.pushbutton122,'FontWeight','normal'); % line 2
set(handles.pushbutton123,'FontWeight','normal'); % text
set(handles.pushbutton124,'FontWeight','normal'); % general
set(handles.pushbutton125,'FontWeight','normal'); % export
set(handles.pushbutton232,'FontWeight','normal'); % error
set(handles.pushbutton275,'FontWeight','normal'); % initial
set(handles.uipanel19, 'Visible', 'off'); % initial
set(handles.uipanel18, 'Visible', 'off'); % error
set(handles.uipanel6, 'Visible', 'off'); % points
set(handles.uipanel14, 'Visible', 'on'); % line0
set(handles.uipanel7, 'Visible', 'off'); % line1
set(handles.uipanel8, 'Visible', 'off'); % line2
set(handles.uipanel9, 'Visible', 'off'); % text
set(handles.uipanel10, 'Visible', 'off'); % general
set(handles.uipanel11, 'Visible', 'off'); % export
set(handles.uipanel16, 'Visible', 'off'); % colorwheel
global l0_2;
global l02_exist
global s
global l1
global l2
if isempty(l02_exist)==1
    set(handles.checkbox11,'Value',0,'String','Off'); % visible on off
end
if l02_exist==1
    if strcmp(l0_2.LineStyle,'none')==1
        set(handles.checkbox11,'Value',0,'String','Off'); % visible on off
    else
        set(handles.checkbox11,'Value',1,'String','On'); % visible on off
    end
    set(handles.slider8,'Value',l0_2.LineWidth/5);
    set(handles.edit24,'String',round(l0_2.LineWidth*100)/100);
    set(handles.slider8,'Value',l0_2.LineWidth/5);
    set(handles.edit24,'String',round(l0_2.LineWidth*100)/100);
end

end
% visible on/off line 0
function checkbox11_Callback(hObject, ~, ~) %#ok<DEFNU>
h=get(hObject,'Value');
global ax6
global l0;
x = l0.XData;
y = l0.YData;
global l0_2; % l0 in plot 2;
global l02_exist
if isempty(l02_exist)==1
    l0_2=plot(ax6,x,y,'Color','blue','LineWidth',1.5,'LineStyle','none','DisplayName','Original','Visible','Off');
end
l02_exist=1;
global lss0;
if lss0==4
    ls='-.';
elseif lss0==3
    ls=':';
elseif lss0==2
    ls='--';
else
    ls='-';
end
if h==1
    set(hObject,'String','On');
    l0_2.Visible='On';
    l0_2.LineStyle=ls;
end
if h==0
    set(hObject,'String','Off');
    l0_2.Visible='Off';
    l0_2.LineStyle='none';
end
end
%% line 0 colors
function pushbutton174_Callback(~, ~, ~) %#ok<DEFNU>
global l0_2
l0_2.Color = 'red';
end
function pushbutton175_Callback(~, ~, ~) %#ok<DEFNU>
global l0_2
l0_2.Color = 'magenta';
end
function pushbutton176_Callback(~, ~, ~) %#ok<DEFNU>
global l0_2
l0_2.Color = 'green';
end
function pushbutton177_Callback(~, ~, ~) %#ok<DEFNU>
global l0_2
l0_2.Color = 'cyan';
end
function pushbutton178_Callback(~, ~, ~) %#ok<DEFNU>
global l0_2
l0_2.Color = 'blue';
end
function pushbutton179_Callback(~, ~, ~) %#ok<DEFNU>
global l0_2
l0_2.Color = [0 0 0];
end
function pushbutton180_Callback(~, ~, ~) %#ok<DEFNU>
global l0_2
l0_2.Color = 'yellow';
end
function pushbutton181_Callback(~, ~, ~) %#ok<DEFNU>
global l0_2
l0_2.Color = [0.5 0.5 0.5];
end
function pushbutton182_Callback(~, ~, ~) %#ok<DEFNU>
global l0_2
l0_2.Color = [1 1 1];
end

% colorwheel line 0
function togglebutton16_Callback(hObject, ~, handles) %#ok<DEFNU>
p1=getpixelposition(handles.uipanel14); % points panel position
p2=getpixelposition(handles.uipanel16); % colorwheel panel position
global l0_2
h=get(hObject,'Value');
global colorwheel_selector
colorwheel_selector=5; % means the wheel is setting line 0 color
if h==1
    set(handles.uipanel16, 'Visible', 'on'); % color wheel
    setpixelposition(handles.uipanel16,[p1(1) p1(2)-p2(4)+2 p1(3) p2(4)]);
    axes(handles.axes8);
    cla
    ax8=handles.axes8;
    set(gca,'YTickLabel',[]);
    set(gca,'XTickLabel',[]);
    set(gca,'XTick',[]);
    set(gca,'YTick',[]);
    box on
    axes(handles.axes7);
    cla
    ax7=handles.axes7;
    h=hsv(64);
    hsv_interp = [interp1((1:64)',h(:,1),1:0.3:64); interp1((1:64)',h(:,2),(1:0.3:64)); interp1((1:64)',h(:,3),(1:0.3:64))]';
    imagesc(ax7,(1:size(hsv_interp,1))); colormap(ax7,hsv_interp);
    set(gca,'YTickLabel',[]);
    set(gca,'XTickLabel',[]);
    set(gca,'XTick',[]);
    set(gca,'YTick',[]);
    x=ginput(1);
    x=round(x(1));
    if x<1
        x=1;
    end
    if x>size(hsv_interp,1)
        x=size(hsv_interp,1);
    end
    selected_color=hsv_interp(x,:);
    col2_interp = [interp1([1 size(hsv_interp,1)/2 size(hsv_interp,1)]',[0 selected_color(1) 1],(1:size(hsv_interp,1))') interp1([1 size(hsv_interp,1)/2 size(hsv_interp,1)]',[0 selected_color(2) 1],(1:size(hsv_interp,1))') interp1([1 size(hsv_interp,1)/2 size(hsv_interp,1)]',[0 selected_color(3) 1],(1:size(hsv_interp,1))')];
    axes(handles.axes8);
    imagesc(ax8,(1:size(hsv_interp,1))); colormap (ax8,col2_interp);
    set(gca,'YTickLabel',[]);
    set(gca,'XTickLabel',[]);
    set(gca,'XTick',[]);
    set(gca,'YTick',[]);
    x=ginput(1);
    x=round(x(1));
    if x<1
        x=1;
    end
    if x>size(hsv_interp,1)
        x=size(hsv_interp,1);
    end
    selected_color=col2_interp(x,:);
    if exist('l0_2','var')==1
        l0_2.Color=selected_color;
    end
elseif h==0
    set(handles.uipanel16, 'Visible', 'off'); % color wheel
end
end
% slider line 0
function slider8_Callback(hObject,~, handles)%#ok<DEFNU>
h=get(hObject,'Value');
h=round(h*100)/20;
if h==0
    h=0.05;
end
set(handles.edit24,'String',num2str(h)); % set the contents of the edit box as the slider value
global l0_2
l0_2.LineWidth = h;
end
function slider8_CreateFcn(hObject, ~, ~) %#ok<DEFNU>
if isequal(get(hObject,'BackgroundColor'), get(0,'defaultUicontrolBackgroundColor'))
    set(hObject,'BackgroundColor',[.9 .9 .9]);
end
end

% edit width line 0
function edit24_Callback(hObject, ~, handles) %#ok<DEFNU>
h=str2double(get(hObject,'String')); %returns contents of edit24 as num
if h<0.05
    h=0.05;
    set(hObject,'String',num2str(h));
end
if h>5
    h=5;
    set(hObject,'String',num2str(h));
end
global l0_2
l0_2.LineWidth = h; % set the linewidth
set(handles.slider8,'Value',(h/5)); % set slider to correspond to edit value
end
function edit24_CreateFcn(hObject, ~, ~) %#ok<DEFNU>
if ispc && isequal(get(hObject,'BackgroundColor'), get(0,'defaultUicontrolBackgroundColor'))
    set(hObject,'BackgroundColor','white');
end
end

%% line styles line 0
function pushbutton183_Callback(~, ~, handles) %#ok<DEFNU>
global l0_2
l0_2.LineStyle = '-';
global lss0
lss0=1;
set(handles.checkbox11,'String','On');
end
function pushbutton184_Callback(~, ~, handles) %#ok<DEFNU>
global l0_2
l0_2.LineStyle = '--';
global lss0
lss0=2;
set(handles.checkbox11,'String','On');
end
function pushbutton185_Callback(~, ~, handles) %#ok<DEFNU>
global l0_2
l0_2.LineStyle = ':';
global lss0
lss0=3;
set(handles.checkbox11,'String','On');
end
function pushbutton186_Callback(~, ~, handles) %#ok<DEFNU>
global l0_2
l0_2.LineStyle = '-.';
global lss0
lss0=4;
set(handles.checkbox11,'String','On');
end
%% order line 0
function pushbutton187_Callback(~, ~, ~) %#ok<DEFNU>
global l0_2
uistack(l0_2,'up',1);
end
function pushbutton188_Callback(~, ~, ~) %#ok<DEFNU>
global l0_2
uistack(l0_2,'down',1);
end

%% Fit 1
%%%%%%%%%%%%%%%%%%%%%%%%%%%%%%%%%%%%%%%%%%%%%%%%%%%%%%%%%%%%%%%%%%%%%%%%%%%
% ----------------- ALL OPTIONS RELATING TO FIT 1  ---------------------- %
%%%%%%%%%%%%%%%%%%%%%%%%%%%%%%%%%%%%%%%%%%%%%%%%%%%%%%%%%%%%%%%%%%%%%%%%%%%
% -------------------------- DECONVOLUTED ------------------------------- %
%%%%%%%%%%%%%%%%%%%%%%%%%%%%%%%%%%%%%%%%%%%%%%%%%%%%%%%%%%%%%%%%%%%%%%%%%%%

%% toggle the figure mod panel on and off
function pushbutton121_Callback(~, ~, handles) %#ok<DEFNU>
p1=getpixelposition(handles.pushbutton121);
p2=getpixelposition(handles.uipanel7);
setpixelposition(handles.uipanel7,[p1(1)+p1(3)-1 p1(2)+p1(4)-p2(4) p2(3) p2(4)]);
set(handles.pushbutton120,'FontWeight','normal'); %points
set(handles.pushbutton146,'FontWeight','normal'); % line 0
set(handles.pushbutton121,'FontWeight','bold'); % line 1
set(handles.pushbutton122,'FontWeight','normal'); % line 2
set(handles.pushbutton123,'FontWeight','normal'); % text
set(handles.pushbutton124,'FontWeight','normal'); % general
set(handles.pushbutton125,'FontWeight','normal'); % export
set(handles.pushbutton232,'FontWeight','normal'); % error
set(handles.pushbutton275,'FontWeight','normal'); % initial
set(handles.uipanel19, 'Visible', 'off'); % initial
set(handles.uipanel18, 'Visible', 'off'); % error
set(handles.uipanel6, 'Visible', 'off'); % points
set(handles.uipanel14, 'Visible', 'off'); % line0
set(handles.uipanel7, 'Visible', 'on'); % line1
set(handles.uipanel8, 'Visible', 'off'); % line2
set(handles.uipanel9, 'Visible', 'off'); % text
set(handles.uipanel10, 'Visible', 'off'); % general
set(handles.uipanel11, 'Visible', 'off'); % export
set(handles.uipanel16, 'Visible', 'off'); % color wheel
global l1;
if exist('l1','var')==1
    if isempty(l1)==0
        if strcmp(l1.LineStyle,'none')==1
            set(handles.checkbox9,'Value',0,'String','Off'); % visible on off
        else
            set(handles.checkbox9,'Value',1,'String','On'); % visible on off
        end
        set(handles.slider3,'Value',l1.LineWidth/5);
        set(handles.edit22,'String',round(l1.LineWidth*100)/100);
    end
end
end
function checkbox9_Callback(hObject, ~, ~) %#ok<DEFNU>
h=get(hObject,'Value');
global l1;
global lss;
if lss==4
    ls='-.';
elseif lss==3
    ls=':';
elseif lss==2
    ls='--';
else
    ls='-';
end
if h==0
    set(hObject,'String','Off');
    l1.Visible='Off';
    l1.LineStyle='none';
end
if h==1
    set(hObject,'String','On');
    l1.Visible='On';
    l1.LineStyle=ls;
end
end
%% line 1 color
function pushbutton62_Callback(~, ~, ~) %#ok<DEFNU>
global l1
l1.Color = 'red';
end
function pushbutton63_Callback(~, ~, ~) %#ok<DEFNU>
global l1
l1.Color = 'magenta';
end
function pushbutton71_Callback(~, ~, ~) %#ok<DEFNU>
global l1
l1.Color = 'yellow';
end
function pushbutton64_Callback(~, ~, ~) %#ok<DEFNU>
global l1
l1.Color = 'green';
end
function pushbutton65_Callback(~, ~, ~) %#ok<DEFNU>
global l1
l1.Color = 'cyan';
end
function pushbutton66_Callback(~, ~, ~) %#ok<DEFNU>
global l1
l1.Color = 'blue';
end
function pushbutton70_Callback(~, ~, ~) %#ok<DEFNU>
global l1
l1.Color = [0 0 0];
end
function pushbutton72_Callback(~, ~, ~) %#ok<DEFNU>
global l1
l1.Color = [0.5 0.5 0.5];
end
function pushbutton73_Callback(~, ~, ~) %#ok<DEFNU>
global l1
l1.Color = [1 1 1];
end
%% colorwheel toggle line 1
function togglebutton14_Callback(hObject, ~, handles) %#ok<DEFNU>
p1=getpixelposition(handles.uipanel7); % points panel position
p2=getpixelposition(handles.uipanel16); % colorwheel panel position
% set(handles.togglebutton14,'Value',0);
global l1
h=get(hObject,'Value');
global colorwheel_selector
colorwheel_selector=3; % means the wheel is setting line 1 color
if h==1
    set(handles.uipanel16, 'Visible', 'on'); % color wheel
    setpixelposition(handles.uipanel16,[p1(1) p1(2)-p2(4)+2 p1(3) p2(4)]);
    axes(handles.axes8);
    cla
    ax8=handles.axes8;
    set(gca,'YTickLabel',[]);
    set(gca,'XTickLabel',[]);
    set(gca,'XTick',[]);
    set(gca,'YTick',[]);
    box on
    axes(handles.axes7);
    cla
    ax7=handles.axes7;
    h=hsv(64);
    hsv_interp = [interp1((1:64)',h(:,1),1:0.3:64); interp1((1:64)',h(:,2),(1:0.3:64)); interp1((1:64)',h(:,3),(1:0.3:64))]';
    imagesc(ax7,(1:size(hsv_interp,1))); colormap(ax7,hsv_interp);
    set(gca,'YTickLabel',[]);
    set(gca,'XTickLabel',[]);
    set(gca,'XTick',[]);
    set(gca,'YTick',[]);
    x=ginput(1);
    x=round(x(1));
    if x<1
        x=1;
    end
    if x>size(hsv_interp,1)
        x=size(hsv_interp,1);
    end
    selected_color=hsv_interp(x,:);
    col2_interp = [interp1([1 size(hsv_interp,1)/2 size(hsv_interp,1)]',[0 selected_color(1) 1],(1:size(hsv_interp,1))') interp1([1 size(hsv_interp,1)/2 size(hsv_interp,1)]',[0 selected_color(2) 1],(1:size(hsv_interp,1))') interp1([1 size(hsv_interp,1)/2 size(hsv_interp,1)]',[0 selected_color(3) 1],(1:size(hsv_interp,1))')];
    axes(handles.axes8);
    imagesc(ax8,(1:size(hsv_interp,1))); colormap (ax8,col2_interp);
    set(gca,'YTickLabel',[]);
    set(gca,'XTickLabel',[]);
    set(gca,'XTick',[]);
    set(gca,'YTick',[]);
    x=ginput(1);
    x=round(x(1));
    if x<1
        x=1;
    end
    if x>size(hsv_interp,1)
        x=size(hsv_interp,1);
    end
    selected_color=col2_interp(x,:);
    if exist('l1','var')==1
        l1.Color=selected_color;
    end
elseif h==0
    set(handles.uipanel16, 'Visible', 'off'); % color wheel
end
end

%% slider linewidth1
function slider3_Callback(hObject, ~, handles) %#ok<DEFNU>
h=get(hObject,'Value');
h=round(h*100)/20;
if h==0
    h=0.05;
end
set(handles.edit22,'String',num2str(h)); % set the contents of the edit box as the slider value
global l1
l1.LineWidth = h;
end
function slider3_CreateFcn(hObject, ~, ~) %#ok<DEFNU>
if isequal(get(hObject,'BackgroundColor'), get(0,'defaultUicontrolBackgroundColor'))
    set(hObject,'BackgroundColor',[.9 .9 .9]);
end
end
% line 1 width editor
function edit22_Callback(hObject, ~, handles) %#ok<DEFNU>
h=str2double(get(hObject,'String')); %returns contents of edit22 as num
if h<0.05
    h=0.05;
    set(hObject,'String',num2str(h));
end
if h>5
    h=5;
    set(hObject,'String',num2str(h));
end
global l1
l1.LineWidth = h; % set the linewidth
set(handles.slider3,'Value',(h/5)); % set slider to correspond to edit value
end
function edit22_CreateFcn(hObject, ~, ~) %#ok<DEFNU>
if ispc && isequal(get(hObject,'BackgroundColor'), get(0,'defaultUicontrolBackgroundColor'))
    set(hObject,'BackgroundColor','white');
end
end
%% linestyles1
function pushbutton74_Callback(~, ~, handles) %#ok<DEFNU>
global l1
l1.LineStyle = '-';
global lss
lss=1;
set(handles.checkbox9,'String','On');
end
function pushbutton76_Callback(~, ~, handles) %#ok<DEFNU>
global l1
l1.LineStyle = '--';
global lss
lss=2;
set(handles.checkbox9,'String','On');
end
function pushbutton77_Callback(~, ~, handles) %#ok<DEFNU>
global l1
l1.LineStyle = ':';
global lss
lss=3;
set(handles.checkbox9,'String','On');
end
function pushbutton78_Callback(~, ~, handles) %#ok<DEFNU>
global l1
l1.LineStyle = '-.';
global lss
lss=4;
set(handles.checkbox9,'String','On');
end
%% line 1 order
function pushbutton189_Callback(~, ~, ~) %#ok<DEFNU>
global l1
uistack(l1,'up',1);
end
function pushbutton190_Callback(~, ~, ~) %#ok<DEFNU>
global l1
uistack(l1,'down',1);
end

%% Fit 2
%%%%%%%%%%%%%%%%%%%%%%%%%%%%%%%%%%%%%%%%%%%%%%%%%%%%%%%%%%%%%%%%%%%%%%%%%%%
% ----------------- ALL OPTIONS RELATING TO FIT 2  ---------------------- %
%%%%%%%%%%%%%%%%%%%%%%%%%%%%%%%%%%%%%%%%%%%%%%%%%%%%%%%%%%%%%%%%%%%%%%%%%%%
% ------------------------- DECONVOLUTED -------------------------------- %
%%%%%%%%%%%%%%%%%%%%%%%%%%%%%%%%%%%%%%%%%%%%%%%%%%%%%%%%%%%%%%%%%%%%%%%%%%%
%% main line 2 mod
function pushbutton122_Callback(~, ~, handles) %#ok<DEFNU>
p1=getpixelposition(handles.pushbutton122);
p2=getpixelposition(handles.uipanel8);
setpixelposition(handles.uipanel8,[p1(1)+p1(3)-1 p1(2)+p1(4)-p2(4) p2(3) p2(4)]);
set(handles.pushbutton120,'FontWeight','normal'); %points
set(handles.pushbutton146,'FontWeight','normal'); % line 0
set(handles.pushbutton121,'FontWeight','normal'); % line 1
set(handles.pushbutton122,'FontWeight','bold'); % line 2
set(handles.pushbutton123,'FontWeight','normal'); % text
set(handles.pushbutton124,'FontWeight','normal'); % general
set(handles.pushbutton125,'FontWeight','normal'); % export
set(handles.pushbutton232,'FontWeight','normal'); % error
set(handles.pushbutton275,'FontWeight','normal'); % initial
set(handles.uipanel19, 'Visible', 'off'); % initial
set(handles.uipanel18, 'Visible', 'off'); % error
set(handles.uipanel16, 'Visible', 'off'); % color wheel
set(handles.uipanel6, 'Visible', 'off'); % points
set(handles.uipanel14, 'Visible', 'off'); % line0
set(handles.uipanel7, 'Visible', 'off'); % line1
set(handles.uipanel8, 'Visible', 'on'); % line2
set(handles.uipanel9, 'Visible', 'off'); % text
set(handles.uipanel10, 'Visible', 'off'); % general
set(handles.uipanel11, 'Visible', 'off'); % export
global l2;
if exist('l2','var')==1
    if isempty(l2)==0
        if strcmp(l2.LineStyle,'none')==1
            set(handles.checkbox10,'Value',0,'String','Off'); % visible on off
        else
            set(handles.checkbox10,'Value',1,'String','On'); % visible on off
        end
        set(handles.slider4,'Value',l2.LineWidth/5);
        set(handles.edit23,'String',round(l2.LineWidth*100)/100);
    end
end
end
function checkbox10_Callback(hObject, ~, ~) %#ok<DEFNU>
h=get(hObject,'Value');
global l2;
global lss2;
if lss2==4
    ls='-.';
elseif lss2==3
    ls=':';
elseif lss2==1
    ls='-';
else
    ls='--';
end
if exist('l2','var')==1
    if isempty(l2)==0
        if h==0
            set(hObject,'String','Off');
            l2.Visible='Off';
            l2.LineStyle='none';
        elseif h==1
            set(hObject,'String','On');
            l2.Visible='On';
            l2.LineStyle=ls;
        end
    end
end
end
%% line 2 colour
function pushbutton87_Callback(~, ~, ~) %#ok<DEFNU>
global l2
l2.Color = 'red';
end
function pushbutton88_Callback(~, ~, ~) %#ok<DEFNU>
global l2
l2.Color = 'magenta';
end
function pushbutton96_Callback(~, ~, ~) %#ok<DEFNU>
global l2
l2.Color = 'yellow';
end
function pushbutton89_Callback(~, ~, ~) %#ok<DEFNU>
global l2
l2.Color = 'green';
end
function pushbutton90_Callback(~, ~, ~) %#ok<DEFNU>
global l2
l2.Color = 'cyan';
end
function pushbutton91_Callback(~, ~, ~) %#ok<DEFNU>
global l2
l2.Color = 'blue';
end
function pushbutton95_Callback(~, ~, ~) %#ok<DEFNU>
global l2
l2.Color = [0 0 0];
end
function pushbutton97_Callback(~, ~, ~) %#ok<DEFNU>
global l2
l2.Color = [0.5 0.5 0.5];
end
function pushbutton98_Callback(~, ~, ~) %#ok<DEFNU>
global l2
l2.Color = [1 1 1];
end
%% colorwheel line 2
function togglebutton15_Callback(hObject, ~, handles) %#ok<DEFNU>
p1=getpixelposition(handles.uipanel8); % points panel position
p2=getpixelposition(handles.uipanel16); % colorwheel panel position
global l2
h=get(hObject,'Value');
global colorwheel_selector
colorwheel_selector=4; % means the wheel is setting line 2 color
if h==1
    set(handles.uipanel16, 'Visible', 'on'); % color wheel
    setpixelposition(handles.uipanel16,[p1(1) p1(2)-p2(4)+2 p1(3) p2(4)]);
    axes(handles.axes8);
    cla
    ax8=handles.axes8;
    set(gca,'YTickLabel',[]);
    set(gca,'XTickLabel',[]);
    set(gca,'XTick',[]);
    set(gca,'YTick',[]);
    box on
    axes(handles.axes7);
    cla
    ax7=handles.axes7;
    h=hsv(64);
    hsv_interp = [interp1((1:64)',h(:,1),1:0.3:64); interp1((1:64)',h(:,2),(1:0.3:64)); interp1((1:64)',h(:,3),(1:0.3:64))]';
    imagesc(ax7,(1:size(hsv_interp,1))); colormap(ax7,hsv_interp);
    set(gca,'YTickLabel',[]);
    set(gca,'XTickLabel',[]);
    set(gca,'XTick',[]);
    set(gca,'YTick',[]);
    x=ginput(1);
    x=round(x(1));
    if x<1
        x=1;
    end
    if x>size(hsv_interp,1)
        x=size(hsv_interp,1);
    end
    selected_color=hsv_interp(x,:);
    col2_interp = [interp1([1 size(hsv_interp,1)/2 size(hsv_interp,1)]',[0 selected_color(1) 1],(1:size(hsv_interp,1))') interp1([1 size(hsv_interp,1)/2 size(hsv_interp,1)]',[0 selected_color(2) 1],(1:size(hsv_interp,1))') interp1([1 size(hsv_interp,1)/2 size(hsv_interp,1)]',[0 selected_color(3) 1],(1:size(hsv_interp,1))')];
    axes(handles.axes8);
    imagesc(ax8,(1:size(hsv_interp,1))); colormap (ax8,col2_interp);
    set(gca,'YTickLabel',[]);
    set(gca,'XTickLabel',[]);
    set(gca,'XTick',[]);
    set(gca,'YTick',[]);
    x=ginput(1);
    x=round(x(1));
    if x<1
        x=1;
    end
    if x>size(hsv_interp,1)
        x=size(hsv_interp,1);
    end
    selected_color=col2_interp(x,:);
    if exist('l2','var')==1
        l2.Color=selected_color;
    end
elseif h==0
    set(handles.uipanel16, 'Visible', 'off'); % color wheel
end
end

%% slider linewidth2
function slider4_Callback(hObject, ~, handles) %#ok<DEFNU>
h=get(hObject,'Value');
h=round(h*100)/20;
if h==0
    h=0.05;
end
set(handles.edit23,'String',num2str(h)); % set the contents of the edit box as the slider value
global l2
l2.LineWidth = h;
end
function slider4_CreateFcn(hObject, ~, ~) %#ok<DEFNU>
if isequal(get(hObject,'BackgroundColor'), get(0,'defaultUicontrolBackgroundColor'))
    set(hObject,'BackgroundColor',[.9 .9 .9]);
end
end

%% line 2 width edit box
function edit23_Callback(hObject, ~, handles) %#ok<DEFNU>
h=str2double(get(hObject,'String')); %returns contents of edit23 as num
if h<0.05
    h=0.05;
    set(hObject,'String',num2str(h));
end
if h>5
    h=5;
    set(hObject,'String',num2str(h));
end
global l2
l2.LineWidth = h; % set the linewidth
set(handles.slider3,'Value',(h/5)); % set slider to correspond to edit value
end
function edit23_CreateFcn(hObject, ~, ~) %#ok<DEFNU>

if ispc && isequal(get(hObject,'BackgroundColor'), get(0,'defaultUicontrolBackgroundColor'))
    set(hObject,'BackgroundColor','white');
end
end

%% line style line 2
function pushbutton99_Callback(~, ~, handles) %#ok<DEFNU>
global l2
l2.LineStyle = '-';
global lss2
lss2=1;
set(handles.checkbox9,'String','On');
end
function pushbutton100_Callback(~, ~, handles) %#ok<DEFNU>
global l2
l2.LineStyle = '--';
global lss2
lss2=2;
set(handles.checkbox9,'String','On');
end
function pushbutton101_Callback(~, ~, handles) %#ok<DEFNU>
global l2
l2.LineStyle = ':';
global lss2
lss2=3;
set(handles.checkbox9,'String','On');
end
function pushbutton102_Callback(~, ~, handles) %#ok<DEFNU>
global l2
l2.LineStyle = '-.';
global lss2
lss2=4;
set(handles.checkbox9,'String','On');
end

%% line 2 order
function pushbutton191_Callback(~, ~, ~) %#ok<DEFNU>
global l2
uistack(l2,'up',1);
end
function pushbutton192_Callback(~, ~, ~) %#ok<DEFNU>
global l2
uistack(l2,'down',1);
end


%%%%%%%%%%%%%%%%%%%%%%%%%%%%%%%%%%%%%%%%%%%%%%%%%%%%%%%%%%%%%%%%%%%%%%%%%%%
%----------------------INITIAL CONDITION----------------------------------%
%%%%%%%%%%%%%%%%%%%%%%%%%%%%%%%%%%%%%%%%%%%%%%%%%%%%%%%%%%%%%%%%%%%%%%%%%%%

function pushbutton275_Callback(~, ~, handles) %#ok<DEFNU>
p1=getpixelposition(handles.pushbutton275);
p2=getpixelposition(handles.uipanel19);
setpixelposition(handles.uipanel19,[p1(1)+p1(3)-1 p1(2)+p1(4)-p2(4) p2(3) p2(4)]);
set(handles.pushbutton120,'FontWeight','normal'); %points
set(handles.pushbutton146,'FontWeight','normal'); % line 0
set(handles.pushbutton121,'FontWeight','normal'); % line 1
set(handles.pushbutton122,'FontWeight','normal'); % line 2
set(handles.pushbutton123,'FontWeight','normal'); % text
set(handles.pushbutton124,'FontWeight','normal'); % general
set(handles.pushbutton125,'FontWeight','normal'); % export
set(handles.pushbutton232,'FontWeight','normal'); % error
set(handles.pushbutton275,'FontWeight','bold'); % initial
set(handles.pushbutton275,'FontWeight','normal'); % initial
set(handles.uipanel19, 'Visible', 'off'); % initial
set(handles.uipanel19, 'Visible', 'on'); % initial
set(handles.uipanel18, 'Visible', 'off'); % error
set(handles.uipanel16, 'Visible', 'off'); % color wheel
set(handles.uipanel6, 'Visible', 'off'); % points
set(handles.uipanel14, 'Visible', 'off'); % line0
set(handles.uipanel7, 'Visible', 'off'); % line1
set(handles.uipanel8, 'Visible', 'off'); % line2
set(handles.uipanel9, 'Visible', 'off'); % text
set(handles.uipanel10, 'Visible', 'off'); % general
set(handles.uipanel11, 'Visible', 'off'); % export

global l3;
if exist('l3','var')==1
    if isempty(l3)==0
        if strcmp(l3.LineStyle,'none')==1
            set(handles.checkbox17,'Value',0,'String','Off'); % visible on off
        else
            set(handles.checkbox17,'Value',1,'String','On'); % visible on off
        end
        set(handles.slider10,'Value',l3.LineWidth/5);
        set(handles.edit31,'String',round(l3.LineWidth*100)/100);
    end
end
end
function checkbox17_Callback(hObject, ~, ~) %#ok<DEFNU>
h=get(hObject,'Value');
global l3;
global lss3;
if lss3==4
    ls='-.';
elseif lss3==3
    ls=':';
elseif lss3==1
    ls='-';
else
    ls='--';
end
if exist('l3','var')==1
    if isempty(l3)==0
        if h==0
            set(hObject,'String','Off');
            l3.Visible='Off';
            l3.LineStyle='none';
        elseif h==1
            set(hObject,'String','On');
            l3.Visible='On';
            l3.LineStyle=ls;
        end
    end
end
end
%% line 3 colour
function pushbutton260_Callback(~, ~, ~) %#ok<DEFNU>
global l3
l3.Color = 'red';
end
function pushbutton261_Callback(~, ~, ~) %#ok<DEFNU>
global l3
l3.Color = 'magenta';
end
function pushbutton266_Callback(~, ~, ~) %#ok<DEFNU>
global l3
l3.Color = 'yellow';
end
function pushbutton262_Callback(~, ~, ~) %#ok<DEFNU>
global l3
l3.Color = 'green';
end
function pushbutton263_Callback(~, ~, ~) %#ok<DEFNU>
global l3
l3.Color = 'cyan';
end
function pushbutton264_Callback(~, ~, ~) %#ok<DEFNU>
global l3
l3.Color = 'blue';
end
function pushbutton265_Callback(~, ~, ~) %#ok<DEFNU>
global l3
l3.Color = [0 0 0];
end
function pushbutton267_Callback(~, ~, ~) %#ok<DEFNU>
global l3
l3.Color = [0.5 0.5 0.5];
end
function pushbutton268_Callback(~, ~, ~) %#ok<DEFNU>
global l3
l3.Color = [1 1 1];
end
%% colorwheel line 3
function togglebutton22_Callback(hObject, ~, handles) %#ok<DEFNU>
p1=getpixelposition(handles.uipanel19); % points panel position
p2=getpixelposition(handles.uipanel16); % colorwheel panel position
global l3
h=get(hObject,'Value');
global colorwheel_selector
colorwheel_selector=4; % means the wheel is setting line 2 color
if h==1
    set(handles.uipanel16, 'Visible', 'on'); % color wheel
    setpixelposition(handles.uipanel16,[p1(1) p1(2)-p2(4)+2 p1(3) p2(4)]);
    axes(handles.axes8);
    cla
    ax8=handles.axes8;
    set(gca,'YTickLabel',[]);
    set(gca,'XTickLabel',[]);
    set(gca,'XTick',[]);
    set(gca,'YTick',[]);
    box on
    axes(handles.axes7);
    cla
    ax7=handles.axes7;
    h=hsv(64);
    hsv_interp = [interp1((1:64)',h(:,1),1:0.3:64); interp1((1:64)',h(:,2),(1:0.3:64)); interp1((1:64)',h(:,3),(1:0.3:64))]';
    imagesc(ax7,(1:size(hsv_interp,1))); colormap(ax7,hsv_interp);
    set(gca,'YTickLabel',[]);
    set(gca,'XTickLabel',[]);
    set(gca,'XTick',[]);
    set(gca,'YTick',[]);
    x=ginput(1);
    x=round(x(1));
    if x<1
        x=1;
    end
    if x>size(hsv_interp,1)
        x=size(hsv_interp,1);
    end
    selected_color=hsv_interp(x,:);
    col2_interp = [interp1([1 size(hsv_interp,1)/2 size(hsv_interp,1)]',[0 selected_color(1) 1],(1:size(hsv_interp,1))') interp1([1 size(hsv_interp,1)/2 size(hsv_interp,1)]',[0 selected_color(2) 1],(1:size(hsv_interp,1))') interp1([1 size(hsv_interp,1)/2 size(hsv_interp,1)]',[0 selected_color(3) 1],(1:size(hsv_interp,1))')];
    axes(handles.axes8);
    imagesc(ax8,(1:size(hsv_interp,1))); colormap (ax8,col2_interp);
    set(gca,'YTickLabel',[]);
    set(gca,'XTickLabel',[]);
    set(gca,'XTick',[]);
    set(gca,'YTick',[]);
    x=ginput(1);
    x=round(x(1));
    if x<1
        x=1;
    end
    if x>size(hsv_interp,1)
        x=size(hsv_interp,1);
    end
    selected_color=col2_interp(x,:);
    if exist('l3','var')==1
        l3.Color=selected_color;
    end
elseif h==0
    set(handles.uipanel16, 'Visible', 'off'); % color wheel
end
end

%% slider linewidth3
function slider10_Callback(hObject, ~, handles) %#ok<DEFNU>
h=get(hObject,'Value');
h=round(h*100)/20;
if h==0
    h=0.05;
end
set(handles.edit23,'String',num2str(h)); % set the contents of the edit box as the slider value
global l3
l3.LineWidth = h;
end
function slider10_CreateFcn(hObject, ~, ~) %#ok<DEFNU>
if isequal(get(hObject,'BackgroundColor'), get(0,'defaultUicontrolBackgroundColor'))
    set(hObject,'BackgroundColor',[.9 .9 .9]);
end
end
% 
%% line3 width edit box
function edit31_Callback(hObject, ~, handles) %#ok<DEFNU>
h=str2double(get(hObject,'String')); %returns contents of edit23 as num
if h<0.05
    h=0.05;
    set(hObject,'String',num2str(h));
end
if h>5
    h=5;
    set(hObject,'String',num2str(h));
end
global l3
l3.LineWidth = h; % set the linewidth
set(handles.slider10,'Value',(h/5)); % set slider to correspond to edit value
end
function edit31_CreateFcn(hObject, ~, ~) %#ok<DEFNU>

if ispc && isequal(get(hObject,'BackgroundColor'), get(0,'defaultUicontrolBackgroundColor'))
    set(hObject,'BackgroundColor','white');
end
end
% 
%% line style line 3
function pushbutton269_Callback(~, ~, handles) %#ok<DEFNU>
global l3
l3.LineStyle = '-';
global lss3
lss3=1;
set(handles.checkbox17,'String','On');
end
function pushbutton270_Callback(~, ~, handles) %#ok<DEFNU>
global l3
l3.LineStyle = '--';
global lss3
lss3=2;
set(handles.checkbox17,'String','On');
end
function pushbutton271_Callback(~, ~, handles) %#ok<DEFNU>
global l3
l3.LineStyle = ':';
global lss3
lss3=3;
set(handles.checkbox17,'String','On');
end
function pushbutton272_Callback(~, ~, handles) %#ok<DEFNU>
global l3
l3.LineStyle = '-.';
global lss3
lss3=4;
set(handles.checkbox17,'String','On');
end
% 
%% line 3 order
function pushbutton273_Callback(~, ~, ~) %#ok<DEFNU>
global l3
uistack(l3,'up',1);
end
function pushbutton274_Callback(~, ~, ~) %#ok<DEFNU>
global l3
uistack(l3,'down',1);
end


%% export
%%%%%%%%%%%%%%%%%%%%%%%%%%%%%%%%%%%%%%%%%%%%%%%%%%%%%%%%%%%%%%%%%%%%%%%%%%%
%----------------------ERRORBARS------------------------------------------%
%%%%%%%%%%%%%%%%%%%%%%%%%%%%%%%%%%%%%%%%%%%%%%%%%%%%%%%%%%%%%%%%%%%%%%%%%%%

function pushbutton232_Callback(~, ~, handles)
p1=getpixelposition(handles.pushbutton232);
p2=getpixelposition(handles.uipanel18);
setpixelposition(handles.uipanel18,[p1(1)+p1(3)-1 p1(2)+p1(4)-p2(4) p2(3) p2(4)]);
set(handles.pushbutton120,'FontWeight','normal'); %points
set(handles.pushbutton146,'FontWeight','normal'); % line 0
set(handles.pushbutton121,'FontWeight','normal'); % line 1
set(handles.pushbutton122,'FontWeight','normal'); % line 2
set(handles.pushbutton123,'FontWeight','normal'); % text
set(handles.pushbutton124,'FontWeight','normal'); % general
set(handles.pushbutton125,'FontWeight','normal'); % export
set(handles.pushbutton232,'FontWeight','bold'); % errorbar
set(handles.pushbutton275,'FontWeight','normal'); % initial
set(handles.uipanel19, 'Visible', 'off'); % initial
set(handles.uipanel6, 'Visible', 'off'); % points
set(handles.uipanel14, 'Visible', 'off'); % line0
set(handles.uipanel7, 'Visible', 'off'); % line1
set(handles.uipanel8, 'Visible', 'off'); % line2
set(handles.uipanel9, 'Visible', 'off'); % text
set(handles.uipanel10, 'Visible', 'off'); % general
set(handles.uipanel11, 'Visible', 'off'); % export
set(handles.uipanel16, 'Visible', 'off'); % colors
set(handles.uipanel18, 'Visible', 'on'); % error

% if isempty(l02_exist)==1
%     set(handles.checkbox11,'Value',0,'String','Off'); % visible on off
% end
% if l02_exist==1
%     if strcmp(l0_2.LineStyle,'none')==1
%         set(handles.checkbox11,'Value',0,'String','Off'); % visible on off
%     else
%         set(handles.checkbox11,'Value',1,'String','On'); % visible on off
%     end
%     set(handles.slider8,'Value',l0_2.LineWidth/5);
%     set(handles.edit24,'String',round(l0_2.LineWidth*100)/100);
%     set(handles.slider8,'Value',l0_2.LineWidth/5);
%     set(handles.edit24,'String',round(l0_2.LineWidth*100)/100);
% end


global er1;
if exist('er1','var')==1
    if isempty(er1)==1
        set(findall(handles.uipanel18, '-property', 'enable'), 'enable', 'off')
        set(handles.checkbox16,'Value',0,'String','Off'); % visible on off
    else
        set(findall(handles.uipanel18, '-property', 'enable'), 'enable', 'on')
        set(handles.checkbox16,'Value',1,'String','On'); % visible on off
    end
end
%         set(handles.slider8,'Value',l0_2.LineWidth/5);
%     set(handles.edit24,'String',round(l0_2.LineWidth*100)/100);
%     set(handles.slider8,'Value',l0_2.LineWidth/5);
%     set(handles.edit24,'String',round(l0_2.LineWidth*100)/100);
% end

end


function checkbox16_Callback(hObject, ~, handles) %#ok<DEFNU>
h=get(hObject,'Value');
global er1;

if exist('er1','var')==1
    if isempty(er1)==0
        if h==0
            er1.Visible='Off';
        elseif h==1
            er1.Visible='On';
        end
    end
end
end


%% line 2 colour
function pushbutton233_Callback(~, ~, handles) %#ok<DEFNU>
global er1
er1.Color = 'red';
end
function pushbutton234_Callback(~, ~, ~) %#ok<DEFNU>
global er1
er1.Color = 'magenta';
end
function pushbutton239_Callback(~, ~, ~) %#ok<DEFNU>
global er1
er1.Color = 'yellow';
end
function pushbutton235_Callback(~, ~, ~) %#ok<DEFNU>
global er1
er1.Color = 'green';
end
function pushbutton236_Callback(~, ~, ~) %#ok<DEFNU>
global er1
er1.Color = 'cyan';
end
function pushbutton237_Callback(~, ~, ~) %#ok<DEFNU>
global er1
er1.Color = 'blue';
end
function pushbutton238_Callback(~, ~, ~) %#ok<DEFNU>
global er1
er1.Color = [0 0 0];
end
function pushbutton240_Callback(~, ~, ~) %#ok<DEFNU>
global er1
er1.Color = [0.5 0.5 0.5];
end
function pushbutton241_Callback(~, ~, ~) %#ok<DEFNU>
global er1
er1.Color = [1 1 1];
end
%% colorwheel error
function togglebutton21_Callback(hObject, ~, handles) %#ok<DEFNU>
p1=getpixelposition(handles.uipanel18); % points panel position
p2=getpixelposition(handles.uipanel16); % colorwheel panel position
global er1
h=get(hObject,'Value');
global colorwheel_selector
colorwheel_selector=4; % means the wheel is setting line 2 color
if h==1
    set(handles.uipanel16, 'Visible', 'on'); % color wheel
    setpixelposition(handles.uipanel16,[p1(1) p1(2)-p2(4)+2 p1(3) p2(4)]);
    axes(handles.axes8);
    cla
    ax8=handles.axes8;
    set(gca,'YTickLabel',[]);
    set(gca,'XTickLabel',[]);
    set(gca,'XTick',[]);
    set(gca,'YTick',[]);
    box on
    axes(handles.axes7);
    cla
    ax7=handles.axes7;
    h=hsv(64);
    hsv_interp = [interp1((1:64)',h(:,1),1:0.3:64); interp1((1:64)',h(:,2),(1:0.3:64)); interp1((1:64)',h(:,3),(1:0.3:64))]';
    imagesc(ax7,(1:size(hsv_interp,1))); colormap(ax7,hsv_interp);
    set(gca,'YTickLabel',[]);
    set(gca,'XTickLabel',[]);
    set(gca,'XTick',[]);
    set(gca,'YTick',[]);
    x=ginput(1);
    x=round(x(1));
    if x<1
        x=1;
    end
    if x>size(hsv_interp,1)
        x=size(hsv_interp,1);
    end
    selected_color=hsv_interp(x,:);
    col2_interp = [interp1([1 size(hsv_interp,1)/2 size(hsv_interp,1)]',[0 selected_color(1) 1],(1:size(hsv_interp,1))') interp1([1 size(hsv_interp,1)/2 size(hsv_interp,1)]',[0 selected_color(2) 1],(1:size(hsv_interp,1))') interp1([1 size(hsv_interp,1)/2 size(hsv_interp,1)]',[0 selected_color(3) 1],(1:size(hsv_interp,1))')];
    axes(handles.axes8);
    imagesc(ax8,(1:size(hsv_interp,1))); colormap (ax8,col2_interp);
    set(gca,'YTickLabel',[]);
    set(gca,'XTickLabel',[]);
    set(gca,'XTick',[]);
    set(gca,'YTick',[]);
    x=ginput(1);
    x=round(x(1));
    if x<1
        x=1;
    end
    if x>size(hsv_interp,1)
        x=size(hsv_interp,1);
    end
    selected_color=col2_interp(x,:);
    if exist('er1','var')==1
        er1.Color=selected_color;
    end
elseif h==0
    set(handles.uipanel16, 'Visible', 'off'); % color wheel
end
end
%
%% slider linewidth2
function slider9_Callback(hObject, ~, handles) %#ok<DEFNU>
h=get(hObject,'Value');
h=round(h*100)/20;
if h==0
    h=0.05;
end
set(handles.edit30,'String',num2str(h)); % set the contents of the edit box as the slider value
global er1
er1.LineWidth = h;
end
function slider9_CreateFcn(hObject, ~, ~) %#ok<DEFNU>
if isequal(get(hObject,'BackgroundColor'), get(0,'defaultUicontrolBackgroundColor'))
    set(hObject,'BackgroundColor',[.9 .9 .9]);
end
end
%
% %% line 2 width edit box
function edit30_Callback(hObject, ~, handles) %#ok<DEFNU>
h=str2double(get(hObject,'String')); %returns contents of edit23 as num
if h<0.05
    h=0.05;
    set(hObject,'String',num2str(h));
end
if h>5
    h=5;
    set(hObject,'String',num2str(h));
end
global er1
er1.LineWidth = h; % set the linewidth
set(handles.slider9,'Value',(h/5)); % set slider to correspond to edit value
end
function edit30_CreateFcn(hObject, ~, ~) %#ok<DEFNU>

if ispc && isequal(get(hObject,'BackgroundColor'), get(0,'defaultUicontrolBackgroundColor'))
    set(hObject,'BackgroundColor','white');
end
end

%nocap
function pushbutton248_Callback(hObject, eventdata, handles)
global er1
er1.CapSize=0;
end

%small cap
function pushbutton249_Callback(hObject, eventdata, handles)
global er1
er1.CapSize=2;
end

%big cap
function pushbutton250_Callback(hObject, eventdata, handles)
global er1
er1.CapSize=7;
end

%% export
%%%%%%%%%%%%%%%%%%%%%%%%%%%%%%%%%%%%%%%%%%%%%%%%%%%%%%%%%%%%%%%%%%%%%%%%%%%
%----------------------EXPORT FUNCTIONS-----------------------------------%
%%%%%%%%%%%%%%%%%%%%%%%%%%%%%%%%%%%%%%%%%%%%%%%%%%%%%%%%%%%%%%%%%%%%%%%%%%%
% export mod
function pushbutton125_Callback(~, ~, handles) %#ok<DEFNU>
p1=getpixelposition(handles.pushbutton125);
p2=getpixelposition(handles.uipanel11);
setpixelposition(handles.uipanel11,[p1(1)+p1(3)-1 p1(2)+p1(4)-p2(4) p2(3) p2(4)]);
set(handles.pushbutton120,'FontWeight','normal'); %points
set(handles.pushbutton146,'FontWeight','normal'); % line 0
set(handles.pushbutton121,'FontWeight','normal'); % line 1
set(handles.pushbutton122,'FontWeight','normal'); % line 2
set(handles.pushbutton123,'FontWeight','normal'); % text
set(handles.pushbutton124,'FontWeight','normal'); % general
set(handles.pushbutton125,'FontWeight','bold'); % export
set(handles.pushbutton275,'FontWeight','normal'); % initial
set(handles.uipanel19, 'Visible', 'off'); % initial
set(handles.uipanel6, 'Visible', 'off'); % points
set(handles.uipanel14, 'Visible', 'off'); % line0
set(handles.uipanel7, 'Visible', 'off'); % line1
set(handles.uipanel8, 'Visible', 'off'); % line2
set(handles.uipanel9, 'Visible', 'off'); % text
set(handles.uipanel10, 'Visible', 'off'); % general
set(handles.uipanel11, 'Visible', 'on'); % export
set(handles.uipanel16, 'Visible', 'off'); % colors
global working_directory
global original_directory
if working_directory==0;
    working_directory=original_directory;
end
cd(working_directory)


cd(original_directory)
end


% export as file
function pushbutton131_Callback(~, ~, handles) %#ok<DEFNU>
global working_directory
global original_directory
if working_directory==0;
    working_directory=original_directory;
end
cd(working_directory)

set(0,'Units','centimeters')
ax6=handles.axes6;
ax6.Units = 'centimeters';
f = figure('visible','off');

f.Units = 'centimeters';
ax_copy=copyobj(ax6,f);
ax_copy.Units = 'centimeters';
ax_copy.Position=[ax6.TightInset(1) ax6.TightInset(2) ax6.Position(3) ax6.Position(4)];
f.Position=[ax_copy.Position(1) ax_copy.Position(2) ax_copy.Position(3)+ax_copy.TightInset(1)+ax_copy.TightInset(3) ax_copy.Position(4)+ax_copy.TightInset(2)+ax_copy.TightInset(4)];
filter = {'.pdf';'.eps';'.svg';'.bmp';'.tiff';'.jpg';'.bmp'};
[file, path,indx] = uiputfile(filter,'Save PACE output as...','PACE_output')
cd(path);

if indx==1
print(f,file,'-dpdf')
elseif indx==2
print(f,file,'-depsc')
elseif indx==3
print(f,file,'-dsvg')
elseif indx==4
print(f,file,'-dbmp')
elseif indx==5
print(f,file,'-dtiff')
elseif indx==6
print(f,file,'-djpeg')
elseif indx==7
print(f,file,'-dbmp')
end

set(0,'Units','pixels')

cd(original_directory)
end

% copy to clipboard
function pushbutton201_Callback(~, ~, handles) %#ok<DEFNU>

set(0,'Units','centimeters')
ax6=handles.axes6;
ax6.Units = 'centimeters';
f = figure('visible','off');

f.Units = 'centimeters';
ax_copy=copyobj(ax6,f);
ax_copy.Units = 'centimeters';
ax_copy.Position=[ax6.TightInset(1) ax6.TightInset(2) ax6.Position(3) ax6.Position(4)];
f.Position=[ax_copy.Position(1) ax_copy.Position(2) ax_copy.Position(3)+ax_copy.TightInset(1)+ax_copy.TightInset(3) ax_copy.Position(4)+ax_copy.TightInset(2)+ax_copy.TightInset(4)];

print(f,'-clipboard','-dpdf');

set(0,'Units','pixels')

end

%% metadata export

function pushbutton202_Callback(~, ~, ~) %#ok<DEFNU>
global working_directory
global original_directory
if working_directory==0;
    working_directory=original_directory;
end
cd(working_directory)
op=cell(1);
op(1,1)={'PACE Output'};
op(1,2)={convertCharsToStrings(datestr(now))};
global factor;

global profile_length;
if factor==1
    op(3,1)={'Distance, m'};
    op(3,2)=mat2cell(profile_length',1);
elseif factor==1000
    op(3,1)={'Distance, mm'};
    op(3,2)=mat2cell(profile_length'*1000,1);
elseif factor==1000000
    op(3,1)={'Distance, �m'};
    op(3,2)=mat2cell(profile_length'*1000000,1);
elseif factor==1000000000
    op(3,1)={'Distance, nm'};
    op(3,2)=mat2cell(profile_length'*1000000000,1);
end
op(4,1)={'Distance, m'};
op(4,2)=mat2cell(profile_length',1);
global profile;
op(5,1)={'Concentration'};
op(5,2)=mat2cell(profile',1);
global prof_unc;
if isempty(prof_unc)==0;
op(6,1)={'Uncertainty'};
op(6,2)=mat2cell(prof_unc',1);
end

global initial_condition_length
global initial_condition
op(7,1)={'Initial Condition, positions'};
op(7,2)=mat2cell(initial_condition_length',1);
op(8,1)={'Initial Condition, concentrations'};
op(8,2)=mat2cell(initial_condition',1);

global logDt;
global logDt_err;
op(10,1)={'logDt (fit 0)'};
op(10,2)=mat2cell([(logDt) (logDt_err)],1);
global model_profile_length;
op(11,1)={'model distance (fit 0)'};
op(11,2)=mat2cell(model_profile_length',1);
global model;
op(12,1)={'model concentration (fit 0)'};
op(12,2)=mat2cell(model',1);
global initial_conc_for_model
op(13,1)={'model initial condition (fit 0)'};
op(13,2)=mat2cell(initial_conc_for_model',1);

global b;
global width;
global FWHM;
global FWHM_G;
global FWHM_L;
op(15,1)={'Beam Type'};
if b==1
    op(15,2)={'circle/ellipse'};
    op(16,1)={'Diameter'};
    op(16,2)=mat2cell(width*factor,1);
elseif b==2
    op(15,2)={'square/rectangle'};
    op(16,1)={'Width'};
    op(16,2)=mat2cell(width*factor,1);
elseif b==3
    op(15,2)={'Gaussian'};
    op(16,1)={'FWHM'};
    op(16,2)=mat2cell(FWHM*factor,1);
elseif b==4
    op(15,2)={'Lorentzian'};
    op(16,1)={'FWHM'};
    op(16,2)=mat2cell(FWHM*factor,1);
elseif b==5
    op(15,2)={'Voigt'};
    op(16,1)={'FWHM (Voigt); FWHM (Gauss); FWHM (Lorentz)'};
    op(16,2)=mat2cell([FWHM*factor FWHM_G*factor FWHM_L*factor],1);
end

global logDt2;
global logDt2_err;
op(19,1)={'logDt (fit 1)'};
op(19,2)=mat2cell([(logDt2) (logDt2_err)],1);
global model_x
op(20,1)={'model distance (fit 1)'};
op(20,2)=mat2cell(model_x,1);
global convoluted
op(21,1)={'convoluted (fit 1)'};
op(21,2)=mat2cell(convoluted,1);
global original
op(22,1)={'deconvoluted (fit 1)'};
op(22,2)=mat2cell(original,1);
global initial_conc_for_model_deconv;
op(23,1)={'initial condition, (fit 1)'};
op(23,2)=mat2cell(initial_conc_for_model_deconv,1);

filter = {'*.csv';'*.txt';'*.xlsx'};
[file, path] = uiputfile(filter,'Save PACE output as...','PACE_output');
cd(path)
writecell(op,file);
cd(original_directory)
end

% export metadata to clipboard
function pushbutton251_Callback(hObject, eventdata, handles)
global model_x
global profile_length;
global model_profile_length;
op=nan(max([max(size(model_x)) max(size(profile_length)) max(size(model_profile_length))]),9);

global factor;
if factor==1
    op(1:max(size(profile_length)),1)=profile_length';
elseif factor==1000
    op(1:max(size(profile_length)),1)=profile_length'*1000;
elseif factor==1000000
    op(1:max(size(profile_length)),1)=profile_length'*1000000;
elseif factor==1000000000
    op(1:max(size(profile_length)),1)=profile_length'*1000000000;
end
global profile;
op(1:max(size(profile_length)),2)=profile';
global prof_unc;
if isempty(prof_unc)==0;
    op(1:max(size(profile_length)),3)=prof_unc';
end
op(1:max(size(model_profile_length)),4)=model_profile_length*factor;
global model;
op(1:max(size(model_profile_length)),5)=model';
op(1:max(size(model_x)),6)=model_x*factor';
global convoluted
op(1:max(size(model_x)),7)=convoluted';
global original
op(1:max(size(model_x)),8)=original';
global initial_conc_for_model_deconv;
op(1:max(size(model_x)),9)=initial_conc_for_model_deconv';

op=num2cell(op);
mask = cellfun(@(C) isnumeric(C) && isscalar(C) && isnan(C), op);
op(mask) = {[]};
mat2clip(op);
end

function out = mat2clip(a, delim)
%MAT2CLIP  Copies matrix to system clipboard.
% Copyright 2009 The MathWorks, Inc.
sep = {'\t', '\n', ''};
if nargin == 2
    if ischar(delim)
        sep{1} = delim;
    else
        error('mat2clip:CharacterDelimiter', ...
            'Only character array for delimiters');
    end
end
switch get(0, 'Format')
    case 'short'
        fmt = {'%s', '%0.5f' , '%d'};
    case 'shortE'
        fmt = {'%s', '%0.5e' , '%d'};
    case 'shortG'
        fmt = {'%s', '%0.5g' , '%d'};
    case 'long'
        fmt = {'%s', '%0.15f', '%d'};
    case 'longE'
        fmt = {'%s', '%0.15e', '%d'};
    case 'longG'
        fmt = {'%s', '%0.15g', '%d'};
    otherwise
        fmt = {'%s', '%0.5f' , '%d'};
end
if iscell(a)  % cell array
    a = a';
    floattypes = cellfun(@isfloat, a);
    inttypes = cellfun(@isinteger, a);
    logicaltypes = cellfun(@islogical, a);
    strtypes = cellfun(@ischar, a);
    
    classType = zeros(size(a));
    classType(strtypes) = 1;
    classType(floattypes) = 2;
    classType(inttypes) = 3;
    classType(logicaltypes) = 3;
    if any(~classType(:))
        error('mat2clip:InvalidDataTypeInCell', ...
            ['Invalid data type in the cell array. ', ...
            'Only strings and numeric data types are allowed.']);
    end
    sepType = ones(size(a));
    sepType(end, :) = 2; sepType(end) = 3;
    tmp = [fmt(classType(:));sep(sepType(:))];
    
    b=sprintf(sprintf('%s%s', tmp{:}), a{:});
end
clipboard('copy', b);
if nargout
    out = b;
end
end


%% txt
%%%%%%%%%%%%%%%%%%%%%%%%%%%%%%%%%%%%%%%%%%%%%%%%%%%%%%%%%%%%%%%%%%%%%%%%%%%
%------------------------TEXT FUNCTIONS-----------------------------------%
%%%%%%%%%%%%%%%%%%%%%%%%%%%%%%%%%%%%%%%%%%%%%%%%%%%%%%%%%%%%%%%%%%%%%%%%%%%
% text mod
function pushbutton123_Callback(~, ~, handles) %#ok<DEFNU>
p1=getpixelposition(handles.pushbutton123);
p2=getpixelposition(handles.uipanel9);
setpixelposition(handles.uipanel9,[p1(1)+p1(3)-1 p1(2)+p1(4)-p2(4) p2(3) p2(4)]);
set(handles.pushbutton120,'FontWeight','normal'); %points
set(handles.pushbutton146,'FontWeight','normal'); % line 0
set(handles.pushbutton121,'FontWeight','normal'); % line 1
set(handles.pushbutton122,'FontWeight','normal'); % line 2
set(handles.pushbutton123,'FontWeight','bold'); % text
set(handles.pushbutton124,'FontWeight','normal'); % general
set(handles.pushbutton125,'FontWeight','normal'); % export
set(handles.pushbutton232,'FontWeight','normal'); % error
set(handles.uipanel18, 'Visible', 'off'); % error
set(handles.uipanel6, 'Visible', 'off'); % points
set(handles.uipanel14, 'Visible', 'off'); % line0
set(handles.uipanel7, 'Visible', 'off'); % line1
set(handles.uipanel8, 'Visible', 'off'); % line2
set(handles.uipanel9, 'Visible', 'on'); % text
set(handles.uipanel10, 'Visible', 'off'); % general
set(handles.uipanel11, 'Visible', 'off'); % export
set(handles.uipanel16, 'Visible', 'off'); % colors
end
%font size
function edit11_Callback(hObject, ~, ~) %#ok<DEFNU>
h=str2double(get(hObject,'String'));
global ax6
set(ax6,'FontSize',h);
global t1
set(t1,'FontSize',h);
global lgd
lgd.FontSize = h;
end
function edit11_CreateFcn(hObject, ~, ~) %#ok<DEFNU>
if ispc && isequal(get(hObject,'BackgroundColor'), get(0,'defaultUicontrolBackgroundColor'))
    set(hObject,'BackgroundColor','white');
end
end
% font selection
function popupmenu2_Callback(hObject, ~, ~) %#ok<DEFNU>
contents = cellstr(get(hObject,'String'));
h=contents{get(hObject,'Value')};
global ax6
set(ax6,'FontName',h);
global t1
set(t1,'FontName',h);
global lgd
lgd.FontName = h;
end
function popupmenu2_CreateFcn(hObject, ~, ~) %#ok<DEFNU>
if ispc && isequal(get(hObject,'BackgroundColor'), get(0,'defaultUicontrolBackgroundColor'))
    set(hObject,'BackgroundColor','white');
end
end
% x label
function edit12_Callback(hObject, ~, ~) %#ok<DEFNU>
h=get(hObject,'String')
global ax6
xlabel(ax6,h);
end
function edit12_CreateFcn(hObject, ~, ~) %#ok<DEFNU>
if ispc && isequal(get(hObject,'BackgroundColor'), get(0,'defaultUicontrolBackgroundColor'))
    set(hObject,'BackgroundColor','white');
end
end
% Y label
function edit13_Callback(hObject, ~, ~) %#ok<DEFNU>
h=get(hObject,'String');
global ax6
ylabel(ax6,h);
end
function edit13_CreateFcn(hObject, ~, ~) %#ok<DEFNU>
if ispc && isequal(get(hObject,'BackgroundColor'), get(0,'defaultUicontrolBackgroundColor'))
    set(hObject,'BackgroundColor','white');
end
end

%% label visibility
function checkbox13_Callback(hObject, ~, handles) %#ok<DEFNU>
global t1
h=get(hObject,'Value');
if h==0
    t1.Visible='off';
    set(handles.checkbox13,'String','Off')
elseif h==1
    t1.Visible='on';
    set(handles.checkbox13,'String','On')
end
end

%% label position
function pushbutton114_Callback(~, ~, ~) %#ok<DEFNU>
x_bump=diff(get(gca,'xlim'))/100;
global t1
pos=get(t1,'Position');
set(t1,'Position',[pos(1)+x_bump pos(2)]);
end
function pushbutton115_Callback(~, ~, ~) %#ok<DEFNU>
y_bump=diff(get(gca,'ylim'))/100;
global t1
pos=get(t1,'Position');
set(t1,'Position',[pos(1) pos(2)+y_bump]);
end
function pushbutton116_Callback(~, ~, ~) %#ok<DEFNU>
x_bump=diff(get(gca,'xlim'))/100;
global t1
pos=get(t1,'Position');
set(t1,'Position',[pos(1)-x_bump pos(2)]);
end
function pushbutton117_Callback(~, ~, ~) %#ok<DEFNU>
y_bump=diff(get(gca,'ylim'))/100;
global t1
pos=get(t1,'Position');
set(t1,'Position',[pos(1) pos(2)-y_bump]);
end

%% legend visibilty
function checkbox14_Callback(hObject, ~, handles) %#ok<DEFNU>
h=get(hObject,'Value');
global lgd
if h==0
    lgd.Visible='off';
    set(handles.checkbox14,'String','Off')
elseif h==1
    lgd.Visible='on';
    set(handles.checkbox14,'String','On')
end
end
% move legend clockwise
function pushbutton203_Callback(~, ~, ~) %#ok<DEFNU>
% h=get(hObject,'Value');
global lgd
h=lgd.Location;
if strcmp(h,'northwest')==1
    lgd.Location='north';
elseif strcmp(h,'north')==1
    lgd.Location='northeast';
elseif strcmp(h,'northeast')==1
    lgd.Location='east';
elseif strcmp(h,'east')==1
    lgd.Location='southeast';
elseif strcmp(h,'southeast')==1
    lgd.Location='south';
elseif strcmp(h,'south')==1
    lgd.Location='southwest';
elseif strcmp(h,'southwest')==1
    lgd.Location='west';
elseif strcmp(h,'west')==1
    lgd.Location='northwest';
end
end
% move legend anticlockwise
function pushbutton204_Callback(~, ~, ~) %#ok<DEFNU>
% h=get(hObject,'Value');
global lgd
h=lgd.Location;
if strcmp(h,'northwest')==1
    lgd.Location='west';
elseif strcmp(h,'north')==1
    lgd.Location='northwest';
elseif strcmp(h,'northeast')==1
    lgd.Location='north';
elseif strcmp(h,'east')==1
    lgd.Location='northeast';
elseif strcmp(h,'southeast')==1
    lgd.Location='east';
elseif strcmp(h,'south')==1
    lgd.Location='southeast';
elseif strcmp(h,'southwest')==1
    lgd.Location='south';
elseif strcmp(h,'west')==1
    lgd.Location='southwest';
end
end


%%%%%%%%%%%%%%%%%%%%%%%%%%%%%%%%%%%%%%%%%%%%%%%%%%%%%%%%%%%%%%%%%%%%%%%%%%%
%---------------------------ALL GENERAL OPTIONS---------------------------%
%%%%%%%%%%%%%%%%%%%%%%%%%%%%%%%%%%%%%%%%%%%%%%%%%%%%%%%%%%%%%%%%%%%%%%%%%%%
%---------------------------TICKS,BORDERS,LIMITS--------------------------%
%%%%%%%%%%%%%%%%%%%%%%%%%%%%%%%%%%%%%%%%%%%%%%%%%%%%%%%%%%%%%%%%%%%%%%%%%%%
% general mod
function pushbutton124_Callback(~, ~, handles) %#ok<DEFNU>
p1=getpixelposition(handles.pushbutton124);
p2=getpixelposition(handles.uipanel10);
setpixelposition(handles.uipanel10,[p1(1)+p1(3)-1 p1(2)+p1(4)-p2(4) p2(3) p2(4)]);
set(handles.pushbutton120,'FontWeight','normal'); %points
set(handles.pushbutton146,'FontWeight','normal'); % line 0
set(handles.pushbutton121,'FontWeight','normal'); % line 1
set(handles.pushbutton122,'FontWeight','normal'); % line 2
set(handles.pushbutton123,'FontWeight','normal'); % text
set(handles.pushbutton124,'FontWeight','bold'); % general
set(handles.pushbutton125,'FontWeight','normal'); % export
set(handles.pushbutton232,'FontWeight','normal'); % error
set(handles.uipanel18, 'Visible', 'off'); % error
set(handles.uipanel6, 'Visible', 'off'); % points
set(handles.uipanel14, 'Visible', 'off'); % line0
set(handles.uipanel7, 'Visible', 'off'); % line1
set(handles.uipanel8, 'Visible', 'off'); % line2
set(handles.uipanel9, 'Visible', 'off'); % text
set(handles.uipanel10, 'Visible', 'on'); % general
set(handles.uipanel11, 'Visible', 'off'); % export
set(handles.uipanel16, 'Visible', 'off'); % colors
end
%% ticks
function pushbutton103_Callback(~, ~, handles) %#ok<DEFNU>
ax6=handles.axes6;
set(ax6,'TickDir','in');
end
function pushbutton106_Callback(~, ~, handles) %#ok<DEFNU>
ax6=handles.axes6;
set(ax6,'TickDir','out');
end
function pushbutton107_Callback(~, ~, handles) %#ok<DEFNU>
ax6=handles.axes6;
set(ax6,'TickDir','both');
end
%% border styles
function pushbutton148_Callback(~, ~, handles) %#ok<DEFNU>
ax6=handles.axes6;
box(ax6,'on')
end
function pushbutton149_Callback(~, ~, handles) %#ok<DEFNU>
ax6=handles.axes6;
box(ax6,'off')
end
%% border width slider and text box
function edit14_Callback(hObject, ~, handles) %#ok<DEFNU>
ax6=handles.axes6;
h=str2double(get(hObject,'String')); %returns contents of edit14 as text
if h<0.05
    h=0.05;
end
if h>5
    h=5;
end
set(hObject,'String',num2str(h));
set(handles.slider6,'Value',h);
set(ax6,'linewidth',h);
end
function edit14_CreateFcn(hObject, ~, ~) %#ok<DEFNU>
if ispc && isequal(get(hObject,'BackgroundColor'), get(0,'defaultUicontrolBackgroundColor'))
    set(hObject,'BackgroundColor','white');
end
end
function slider6_Callback(hObject, ~, handles) %#ok<DEFNU>
h=round(get(hObject,'Value')*20)/20;
set(handles.edit14,'String',num2str(h));
set(gca,'linewidth',h);
end
function slider6_CreateFcn(hObject, ~, ~) %#ok<DEFNU>
if isequal(get(hObject,'BackgroundColor'), get(0,'defaultUicontrolBackgroundColor'))
    set(hObject,'BackgroundColor',[.9 .9 .9]);
end
end
%% x limits
% min
function edit15_Callback(hObject, ~, ~) %#ok<DEFNU>
global t1 %t1 is the text label
pos=get(t1,'Position'); % get old text position
g=get(gca,'xlim'); % get previous x limits
g2=get(gca,'ylim'); % get previous y limits
rel_x_pos=(pos(1)-g(1))/(g(2)-g(1)); % relative x position
h=str2double(get(hObject,'String')); % read desired x limit
xlim([h g(2)]); % set new x limits
ylim(g2); % keep y limits the same
set(t1,'Position',[rel_x_pos*(g(2)-h)+h pos(2)]); %set text so it doesnt move relative position
end
function edit15_CreateFcn(hObject, ~, ~) %#ok<DEFNU>
if ispc && isequal(get(hObject,'BackgroundColor'), get(0,'defaultUicontrolBackgroundColor'))
    set(hObject,'BackgroundColor','white');
end
end
% max
function edit16_Callback(hObject, ~, ~) %#ok<DEFNU>
global t1 %t1 is the text label
pos=get(t1,'Position'); % get old text position
g=get(gca,'xlim'); % get previous x limits
g2=get(gca,'ylim'); % get previous y limits
rel_x_pos=(pos(1)-g(1))/(g(2)-g(1)); % relative x position
h=str2double(get(hObject,'String')); % read desired x limit
xlim([g(1) h]); % set new x limits
ylim(g2); % keep y limits the same
set(t1,'Position',[rel_x_pos*(h-g(1))+g(1) pos(2)]); %set text so it doesnt move relative position
end
function edit16_CreateFcn(hObject, ~, ~) %#ok<DEFNU>
if ispc && isequal(get(hObject,'BackgroundColor'), get(0,'defaultUicontrolBackgroundColor'))
    set(hObject,'BackgroundColor','white');
end
end
%reset the limits
function pushbutton151_Callback(~, ~, handles) %#ok<DEFNU>
global t1 %t1 is the text label
pos=get(t1,'Position'); % get old text position
g=get(gca,'xlim'); % get previous x limits
g2=get(gca,'ylim'); % get previous y limits
rel_x_pos=(pos(1)-g(1))/(g(2)-g(1)); % relative x position
global profile_length
global factor
l=[min(profile_length*factor) max(profile_length*factor)]; % find new limits
xlim([min(profile_length*factor) max(profile_length*factor)]); % reset to min and max of data
ylim(g2); % keep y limits the same
set(t1,'Position',[rel_x_pos*(l(2)-l(1))+l(1) pos(2)]); %set text so it doesnt move relative position
set(handles.edit15,'String',sprintf('%0.1f',min(profile_length*factor)));
set(handles.edit16,'String',sprintf('%0.1f',max(profile_length*factor)));
end

%% y limits
% min
function edit17_Callback(hObject, ~, ~) %#ok<DEFNU>
global t1 %t1 is the text label
pos=get(t1,'Position'); % get old text position
g=get(gca,'xlim'); % get previous x limits
g2=get(gca,'ylim'); % get previous y limits
rel_y_pos=(pos(2)-g2(1))/(g2(2)-g2(1)); % relative y position
h=str2double(get(hObject,'String')); % read desired y limit
xlim(g); % keep x limits the same
ylim([h g2(2)]); % set new y lims
set(t1,'Position',[pos(1) rel_y_pos*(g2(2)-h)+h]); %set text so it doesnt move relative position
end
function edit17_CreateFcn(hObject, ~, ~) %#ok<DEFNU>
if ispc && isequal(get(hObject,'BackgroundColor'), get(0,'defaultUicontrolBackgroundColor'))
    set(hObject,'BackgroundColor','white');
end
end
% y max
function edit18_Callback(hObject, ~, ~) %#ok<DEFNU>
global t1 %t1 is the text label
pos=get(t1,'Position'); % get old text position
g=get(gca,'xlim'); % get previous x limits
g2=get(gca,'ylim'); % get previous y limits
rel_y_pos=(pos(2)-g2(1))/(g2(2)-g2(1)); % relative y position
h=str2double(get(hObject,'String')); % read desired y limit
xlim(g); % keep x limits the same
ylim([g2(1) h]); % set new y lims
set(t1,'Position',[pos(1) rel_y_pos*(h-g2(1))+g2(1)]); %set text so it doesnt move relative position
end
function edit18_CreateFcn(hObject, ~, ~) %#ok<DEFNU>
if ispc && isequal(get(hObject,'BackgroundColor'), get(0,'defaultUicontrolBackgroundColor'))
    set(hObject,'BackgroundColor','white');
end
end
% reset y limits
function pushbutton152_Callback(~, ~, handles) %#ok<DEFNU>
global t1 %t1 is the text label
pos=get(t1,'Position'); % get old text position
g=get(gca,'xlim'); % get previous x limits
g2=get(gca,'ylim'); % get previous y limits
rel_y_pos=(pos(2)-g2(1))/(g2(2)-g2(1)); % relative y position
global ylim_initial % pull in the old y lims
set(handles.edit17,'String',sprintf('%0.1f',ylim_initial(1))); % reset the edit text boxes
set(handles.edit18,'String',sprintf('%0.1f',ylim_initial(2))); % reset the edit text boxes
xlim(g); % keep x the same
ylim(ylim_initial); % set y lims back to initial lims
set(t1,'Position',[pos(1) rel_y_pos*(ylim_initial(2)-ylim_initial(1))+ylim_initial(1)]); %set text so it doesnt move relative position
end


%%%%%%%%%%%%%%%%%%%%%%%%%%%%%%%%%%%%%%%%%%%%%%%%%%%%%%%%%%%%%%%%%%%%%%%%%%%
%-------------------------DATA EXCLUSION TOGGLES--------------------------%
%%%%%%%%%%%%%%%%%%%%%%%%%%%%%%%%%%%%%%%%%%%%%%%%%%%%%%%%%%%%%%%%%%%%%%%%%%%

% exclude data, first plot
function togglebutton8_Callback(hObject, ~, handles) %#ok<DEFNU>
global profile_length;
global profile;
global s0; % first points
global s0e; % scatter, excluded points
global factor;
% global s;
% global se;
global profile_length_brushed;
global profile_brushed;
global prof_unc;
global prof_unc_brushed;
global er0
global er0e
% global er1
% global er1e

ax4=handles.axes4;
ax6=handles.axes6;
if isempty(factor)==1
    factor=1;
end
while get(hObject,'Value')==1
    brush on
    %     profile_length_brushed=profile_length;
    %     profile_brushed=profile;
    w=waitforbuttonpress;
    %     w=waitforbuttonpress;
    if w==1
        profile_length_brushed_temp=profile_length;
        profile_brushed_temp=profile;
        if isempty(prof_unc)==0;
            prof_unc_brushed_temp=prof_unc;
        end
        %             w=waitforbuttonpress;
        yl=get(ax4,'ylim');
        xl=get(ax4,'xlim');
        br = get(s0, 'BrushData');
        profile_length_brushed_temp(br==0)=[];
        profile_brushed_temp(br==0)=[];
        if isempty(prof_unc)==0;
            prof_unc_brushed_temp(br==0)=[];
        end
        profile_length(br==1)=[];
        profile(br==1)=[];
        if isempty(prof_unc)==0;
            prof_unc(br==1)=[];
        end
        profile_length_brushed=[profile_length_brushed_temp;profile_length_brushed]; %#ok<*AGROW>
        profile_brushed=[profile_brushed_temp;profile_brushed];
        if isempty(prof_unc)==0;
            prof_unc_brushed=[prof_unc_brushed_temp;prof_unc_brushed];
        end
        delete (s0);
        
        delete (s0e);
        if isempty(prof_unc)==0;
            delete (er0);
            delete (er0e);
        end
        s0=scatter(ax4,profile_length*factor,profile, 'filled','MarkerEdgeColor','black','MarkerFaceColor',[0.5 0.5 0.5]);
        hold on
        s0e=scatter(ax4,profile_length_brushed*factor,profile_brushed, 'filled','MarkerEdgeColor','black','MarkerFaceColor',[0.5 0.5 0.5],'MarkerFaceAlpha',0.25,'MarkerEdgeAlpha',0.25);
        if isempty(prof_unc)==0;
            er0=errorbar(ax4,profile_length*factor,profile,prof_unc,'.','Color','black');
            er0e=errorbar(ax4,profile_length_brushed*factor,profile_brushed,prof_unc_brushed,'.','Color',[0.9 0.9 0.9]);
        end
        uistack(s0,'bottom');
        uistack(s0e,'bottom');
        if isempty(prof_unc)==0;
            uistack(er0,'bottom');
            uistack(er0e,'bottom');
        end
        xlim(ax4,xl);
        ylim(ax4,yl);
        %         if isempty(s)==0
        %             yl=get(ax6,'ylim');
        %             xl=get(ax6,'xlim');
        %             delete(s);
        %             s=scatter(ax6,profile_length*factor,profile, 'filled','MarkerEdgeColor','black','MarkerFaceColor',[0.5 0.5 0.5],'DisplayName','Data');
        %             hold on
        %             delete (se);
        %             se=scatter(ax6,profile_length_brushed*factor,profile_brushed, 'filled','MarkerEdgeColor','black','MarkerFaceColor',[0.5 0.5 0.5],'MarkerFaceAlpha',0.25,'MarkerEdgeAlpha',0.25,'DisplayName','Deleted data');
        %                       delete (er1);
        %         er1=errorbar(ax6,profile_length*factor,profile,prof_unc,'.','Color','black');
        % %         delete (er1e);
        % %         er1e=errorbar(ax6,profile_length_brushed*factor,profile_brushed,prof_unc_brushed,'.','Color','black');
        %             %             uistack(s,'bottom');
        % %             uistack(se,'bottom');
        %             xlim(ax6,xl);
        %             ylim(ax6,yl);
        %         end
    end
end
if get(hObject,'Value')==0
    brush off
end
end

% exclude reset, first plot
function pushbutton155_Callback(~, ~, handles) %#ok<DEFNU>
global s0
global s0e
global profile_length_original
global profile_original
global prof_unc_original
global profile
global profile_length
global prof_unc
global factor
global s
global se
global er0
global er0e
global profile_length_brushed;
global profile_brushed;
global prof_unc_brushed;

profile_length_brushed=[];
profile_brushed=[];
prof_unc_brushed=[];

set(handles.togglebutton8,'Value',0);
brush off
profile_length=profile_length_original/factor;
profile=profile_original;
prof_unc=prof_unc_original;
ax4=handles.axes4;
ax6=handles.axes6;
yl=get(ax4,'ylim');
xl=get(ax4,'xlim');
delete(s0)
delete(s0e)
delete(er0)
delete(er0e)
s0=scatter(ax4,profile_length*factor,profile, 'filled','MarkerEdgeColor','black','MarkerFaceColor',[0.5 0.5 0.5]);
uistack(s0,'bottom');
hold on
        if isempty(prof_unc)==0;
er0=errorbar(ax4,profile_length*factor,profile,prof_unc,'.','Color','black');
uistack(er0,'bottom');
        end
xlim(ax4,xl);
ylim(ax4,yl);
% axes(handles.axes6);
% yl=get(ax6,'ylim');
% xl=get(ax6,'xlim');
% delete(s)
% delete(se)
% s=scatter(ax6,profile_length*factor,profile, 'filled','MarkerEdgeColor','black','MarkerFaceColor',[0.5 0.5 0.5],'DisplayName','Data');
% % uistack(s,'bottom');
% hold on
% er1=errorbar(ax6,profile_length*factor,profile,prof_unc,'.','Color','black');
% xlim(ax6,xl);
% ylim(ax6,yl);
end

% exclude data second plot
function togglebutton11_Callback(hObject, ~, handles) %#ok<DEFNU>
global profile_length
global profile
global s0 % first points
global s0e % scatter, excluded points
global factor
global s;
global se;
global profile_length_brushed;
global profile_brushed;
global prof_unc;
global prof_unc_brushed;
global er1
global er1e
global er0
global er0e

ax4=handles.axes4;
ax6=handles.axes6;

if isempty(factor)==1
    factor=1;
end

while get(hObject,'Value')==1
    brush on
    profile_length_brushed_temp=profile_length;
    profile_brushed_temp=profile;
    if isempty(prof_unc)==0;
        prof_unc_brushed_temp=prof_unc;
    end
    %   w=waitforbuttonpress;
    w=waitforbuttonpress;
    if w==1
        %         axes(handles.axes6);
        yl=get(ax6,'ylim');
        xl=get(ax6,'xlim');
        br = get(s, 'BrushData');
        profile_length_brushed_temp(br==0)=[];
        profile_brushed_temp(br==0)=[];
        if isempty(prof_unc)==0;
            prof_unc_brushed_temp(br==0)=[];
        end
        profile_length(br==1)=[];
        profile(br==1)=[];
        if isempty(prof_unc)==0;
            prof_unc(br==1)=[];
        end
        
        profile_length_brushed=[profile_length_brushed_temp;profile_length_brushed]; %#ok<*AGROW>
        profile_brushed=[profile_brushed_temp;profile_brushed];
        if isempty(prof_unc)==0;
            prof_unc_brushed=[prof_unc_brushed_temp;prof_unc_brushed];
        end
        
        delete (s);
        delete (se)
        if isempty(prof_unc)==0;
            delete (er1);
            delete (er1e);
        end
        
        s=scatter(ax6,profile_length*factor,profile, 'filled','MarkerEdgeColor','black','MarkerFaceColor',[0.5 0.5 0.5],'DisplayName','Data');
        hold on
        se=scatter(ax6,profile_length_brushed*factor,profile_brushed, 'filled','MarkerEdgeColor','black','MarkerFaceColor',[0.5 0.5 0.5],'MarkerFaceAlpha',0.25,'MarkerEdgeAlpha',0.25,'DisplayName','Deleted data');
        if isempty(prof_unc)==0;
            er1=errorbar(ax6,profile_length*factor,profile,prof_unc,'.','Color','black');
            er1e=errorbar(ax6,profile_length_brushed*factor,profile_brushed,prof_unc_brushed,'.','Color',[0.9 0.9 0.9]);
        end
        
        uistack(s,'bottom');
        uistack(se,'bottom');
        if isempty(prof_unc)==0;
            uistack(er1,'bottom');
            uistack(er1e,'bottom');
        end
        xlim(ax6,xl);
        ylim(ax6,yl);
        %         axes(handles.axes4);
        yl=get(ax4,'ylim');
        xl=get(ax4,'xlim');
        delete(s0);
        delete(s0e)
        if isempty(prof_unc)==0;
            delete (er0);
            delete (er0e);
        end
        s0=scatter(ax4,profile_length*factor,profile, 'filled','MarkerEdgeColor','black','MarkerFaceColor',[0.5 0.5 0.5]);
        hold on
        s0e=scatter(ax4,profile_length_brushed*factor,profile_brushed, 'filled','MarkerEdgeColor','black','MarkerFaceColor',[0.5 0.5 0.5],'MarkerFaceAlpha',0.25,'MarkerEdgeAlpha',0.25);
                        uistack(s0,'bottom');
        uistack(s0e,'bottom');
        if isempty(prof_unc)==0;
            er0=errorbar(ax4,profile_length*factor,profile,prof_unc,'.','Color','black');
            er0e=errorbar(ax4,profile_length_brushed*factor,profile_brushed,prof_unc_brushed,'.','Color',[0.9 0.9 0.9]);
                        uistack(er0,'bottom');
            uistack(er0e,'bottom');
        end

        xlim(ax4,xl);
        ylim(ax4,yl);
    end
end
if get(hObject,'Value')==0
    brush off
end
end

%  exclude data reset second plot
function pushbutton156_Callback(~, ~, handles) %#ok<DEFNU>
global s0
global s0e
global profile_length_original
global profile_original
global profile
global profile_length
global prof_unc
global prof_unc_original
global factor
global s
global se
global er0
global er0e
global er1
global er1e
global profile_length_brushed;
global profile_brushed;
global prof_unc_brushed;

profile_length_brushed=[];
profile_brushed=[];
prof_unc_brushed=[];

set(handles.togglebutton11,'Value',0);
brush off
profile_length=profile_length_original/factor;
profile=profile_original;
prof_unc=prof_unc_original;


ax4=handles.axes4;
ax6=handles.axes6;
yl=get(ax4,'ylim');
xl=get(ax4,'xlim');
delete(s0)
delete(s0e)
delete(er0)
delete(er0e)
s0=scatter(ax4,profile_length*factor,profile, 'filled','MarkerEdgeColor','black','MarkerFaceColor',[0.5 0.5 0.5]);
uistack(s0,'bottom');
hold on
        if isempty(prof_unc)==0;
er0=errorbar(ax4,profile_length*factor,profile,prof_unc,'.','Color','black');
uistack(er0,'bottom');
        end
xlim(ax4,xl);
ylim(ax4,yl);
yl=get(ax6,'ylim');
xl=get(ax6,'xlim');
delete(s)
delete(se)
delete(er1)
delete(er1e)
s=scatter(ax6,profile_length*factor,profile, 'filled','MarkerEdgeColor','black','MarkerFaceColor',[0.5 0.5 0.5],'DisplayName','Data');
uistack(s,'bottom');        
if isempty(prof_unc)==0;
er1=errorbar(ax6,profile_length*factor,profile,prof_unc,'.','Color','black');
uistack(er1,'bottom');
        end
% 
hold on
xlim(ax6,xl);
ylim(ax6,yl);


% % % yl=get(ax6,'ylim');
% % % xl=get(ax6,'xlim');
% % % delete(s)
% % % delete(se)
% % % s=scatter(ax6,profile_length*factor,profile, 'filled','MarkerEdgeColor','black','MarkerFaceColor',[0.5 0.5 0.5],'DisplayName','Data');
% % % % uistack(s,'bottom');
% % % hold on
% % % er1=errorbar(ax6,profile_length*factor,profile,prof_unc,'.','Color','black');
% % % xlim(ax6,xl);
% % % ylim(ax6,yl);
% % end


end


% export to clipboard simple first plot
function togglebutton17_Callback(~, ~, ~) %#ok<DEFNU>
global logDt;
global logDt_err;
global c1;
global c1_err;
global c2;
global c2_err;
data=[logDt, logDt_err; c1, c1_err; c2, c2_err];
%modified from num2clip
%Author: Grigor Browning
%Last update: 02-Sept-2005
data = num2str(data);
data(:,end+1) = newline;
data = reshape(data',1,prod(size(data)));  %#ok<PSIZE>
datashift = [' ',data];
data = [data,' '];
data = data((double(data)~=32 | double(datashift)~=32) & ~(double(datashift==10) & double(data)==32) );
data(double(data)==32) = char(9);
clipboard('copy',data);
end

% export graph to clipboard
function togglebutton18_Callback(~, ~,handles)
set(0,'Units','centimeters')
ax4=handles.axes4;
ax4.Units = 'centimeters';
f = figure('visible','off');
f.Units = 'centimeters';
ax_copy=copyobj(ax4,f);
ax_copy.Units = 'centimeters';
ax_copy.Position=[ax4.TightInset(1) ax4.TightInset(2) ax4.Position(3) ax4.Position(4)];
f.Position=[ax_copy.Position(1) ax_copy.Position(2) ax_copy.Position(3)+ax_copy.TightInset(1)+ax_copy.TightInset(3) ax_copy.Position(4)+ax_copy.TightInset(2)+ax_copy.TightInset(4)];
print(f,'-clipboard','-dpdf')
set(0,'Units','pixels')
end


% export to clipboard data from second plot
function togglebutton19_Callback(~, ~, ~)
global logDt2;
global logDt2_err;
global c1n;
global c1n_err;
global c2n;
global c2n_err;

data=[logDt2, logDt2_err; c1n, c1n_err; c2n, c2n_err];
%modified from num2clip
%Author: Grigor Browning
%Last update: 02-Sept-2005
data = num2str(data);
data(:,end+1) = newline;
data = reshape(data',1,prod(size(data)));  %#ok<PSIZE>
datashift = [' ',data];
data = [data,' '];
data = data((double(data)~=32 | double(datashift)~=32) & ~(double(datashift==10) & double(data)==32) );
data(double(data)==32) = char(9);
clipboard('copy',data);
end

% export lower graph
function togglebutton20_Callback(~, ~, handles)
set(0,'Units','centimeters')
ax6=handles.axes6;
ax6.Units = 'centimeters';
f = figure('visible','off');
f.Units = 'centimeters';
ax_copy=copyobj(ax6,f);
ax_copy.Units = 'centimeters';
ax_copy.Position=[ax6.TightInset(1) ax6.TightInset(2) ax6.Position(3) ax6.Position(4)];
f.Position=[ax_copy.Position(1) ax_copy.Position(2) ax_copy.Position(3)+ax_copy.TightInset(1)+ax_copy.TightInset(3) ax_copy.Position(4)+ax_copy.TightInset(2)+ax_copy.TightInset(4)];
print(f,'-clipboard','-dpdf')
set(0,'Units','pixels')
end

function Answer=newid(Prompt, Title, NumLines, DefAns, Resize)
%INPUTDLG Input dialog box.
%  ANSWER = INPUTDLG(PROMPT) creates a modal dialog box that returns user
%  input for multiple prompts in the cell array ANSWER. PROMPT is a cell
%  array containing the PROMPT strings.
%
%  INPUTDLG uses UIWAIT to suspend execution until the user responds.
%
%  ANSWER = INPUTDLG(PROMPT,NAME) specifies the title for the dialog.
%
%  ANSWER = INPUTDLG(PROMPT,NAME,NUMLINES) specifies the number of lines for
%  each answer in NUMLINES. NUMLINES may be a constant value or a column
%  vector having one element per PROMPT that specifies how many lines per
%  input field. NUMLINES may also be a matrix where the first column
%  specifies how many rows for the input field and the second column
%  specifies how many columns wide the input field should be.
%
%  ANSWER = INPUTDLG(PROMPT,NAME,NUMLINES,DEFAULTANSWER) specifies the
%  default answer to display for each PROMPT. DEFAULTANSWER must contain
%  the same number of elements as PROMPT and must be a cell array of
%  strings.
%
%  ANSWER = INPUTDLG(PROMPT,NAME,NUMLINES,DEFAULTANSWER,OPTIONS) specifies
%  additional options. If OPTIONS is the string 'on', the dialog is made
%  resizable. If OPTIONS is a structure, the fields Resize, WindowStyle, and
%  Interpreter are recognized. Resize can be either 'on' or
%  'off'. WindowStyle can be either 'normal' or 'modal'. Interpreter can be
%  either 'none' or 'tex'. If Interpreter is 'tex', the prompt strings are
%  rendered using LaTeX.
%
%  Examples:
%
%  prompt={'Enter the matrix size for x^2:','Enter the colormap name:'};
%  name='Input for Peaks function';
%  numlines=1;
%  defaultanswer={'20','hsv'};
%
%  answer=inputdlg(prompt,name,numlines,defaultanswer);
%
%  options.Resize='on';
%  options.WindowStyle='normal';
%  options.Interpreter='tex';
%
%  answer=inputdlg(prompt,name,numlines,defaultanswer,options);
%
%  See also DIALOG, ERRORDLG, HELPDLG, LISTDLG, MSGBOX,
%    QUESTDLG, TEXTWRAP, UIWAIT, WARNDLG .

%  Copyright 1994-2005 The MathWorks, Inc.
%  $Revision: 1.58.4.11 $

%%%%%%%%%%%%%%%%%%%%
%%% Nargin Check %%%
%%%%%%%%%%%%%%%%%%%%
error(nargchk(0,5,nargin));
error(nargoutchk(0,1,nargout));

%%%%%%%%%%%%%%%%%%%%%%%%%
%%% Handle Input Args %%%
%%%%%%%%%%%%%%%%%%%%%%%%%
if nargin<1
    Prompt='Input:';
end
if ~iscell(Prompt)
    Prompt={Prompt};
end
NumQuest=numel(Prompt);


if nargin<2,
    Title=' ';
end

if nargin<3
    NumLines=1;
end

if nargin<4
    DefAns=cell(NumQuest,1);
    for lp=1:NumQuest
        DefAns{lp}='';
    end
end

if nargin<5
    Resize = 'off';
end
WindowStyle='modal';
Interpreter='none';

Options = struct([]); %#ok
if nargin==5 && isstruct(Resize)
    Options = Resize;
    Resize  = 'off';
    if isfield(Options,'Resize'),      Resize=Options.Resize;           end
    if isfield(Options,'WindowStyle'), WindowStyle=Options.WindowStyle; end
    if isfield(Options,'Interpreter'), Interpreter=Options.Interpreter; end
end

[rw,cl]=size(NumLines);
OneVect = ones(NumQuest,1);
if (rw == 1 & cl == 2) %#ok Handle []
    NumLines=NumLines(OneVect,:);
elseif (rw == 1 & cl == 1) %#ok
    NumLines=NumLines(OneVect);
elseif (rw == 1 & cl == NumQuest) %#ok
    NumLines = NumLines';
elseif (rw ~= NumQuest | cl > 2) %#ok
    error('MATLAB:inputdlg:IncorrectSize', 'NumLines size is incorrect.')
end

if ~iscell(DefAns),
    error('MATLAB:inputdlg:InvalidDefaultAnswer', 'Default Answer must be a cell array of strings.');
end

%%%%%%%%%%%%%%%%%%%%%%%
%%% Create InputFig %%%
%%%%%%%%%%%%%%%%%%%%%%%
FigWidth=175;
FigHeight=100;
FigPos(3:4)=[FigWidth FigHeight];  %#ok
FigColor=get(0,'DefaultUicontrolBackgroundcolor');

InputFig=dialog(                     ...
    'Visible'          ,'off'      , ...
    'KeyPressFcn'      ,@doFigureKeyPress, ...
    'Name'             ,Title      , ...
    'Pointer'          ,'arrow'    , ...
    'Units'            ,'pixels'   , ...
    'UserData'         ,'Cancel'   , ...
    'Tag'              ,Title      , ...
    'HandleVisibility' ,'callback' , ...
    'Color'            ,FigColor   , ...
    'NextPlot'         ,'add'      , ...
    'WindowStyle'      ,WindowStyle, ...
    'DoubleBuffer'     ,'on'       , ...
    'Resize'           ,Resize       ...
    );


%%%%%%%%%%%%%%%%%%%%%
%%% Set Positions %%%
%%%%%%%%%%%%%%%%%%%%%
DefOffset    = 5;
DefBtnWidth  = 53;
DefBtnHeight = 23;

TextInfo.Units              = 'pixels'   ;
TextInfo.FontSize           = get(0,'FactoryUIControlFontSize');
TextInfo.FontWeight         = get(InputFig,'DefaultTextFontWeight');
TextInfo.HorizontalAlignment= 'left'     ;
TextInfo.HandleVisibility   = 'callback' ;

StInfo=TextInfo;
StInfo.Style              = 'text'  ;
StInfo.BackgroundColor    = FigColor;


EdInfo=StInfo;
EdInfo.FontWeight      = get(InputFig,'DefaultUicontrolFontWeight');
EdInfo.Style           = 'edit';
EdInfo.BackgroundColor = 'white';

BtnInfo=StInfo;
BtnInfo.FontWeight          = get(InputFig,'DefaultUicontrolFontWeight');
BtnInfo.Style               = 'pushbutton';
BtnInfo.HorizontalAlignment = 'center';

% Add VerticalAlignment here as it is not applicable to the above.
TextInfo.VerticalAlignment  = 'bottom';
TextInfo.Color              = get(0,'FactoryUIControlForegroundColor');


% adjust button height and width
btnMargin=1.4;
ExtControl=uicontrol(InputFig   ,BtnInfo     , ...
    'String'   ,'OK'        , ...
    'Visible'  ,'off'         ...
    );

% BtnYOffset  = DefOffset;
BtnExtent = get(ExtControl,'Extent');
BtnWidth  = max(DefBtnWidth,BtnExtent(3)+8);
BtnHeight = max(DefBtnHeight,BtnExtent(4)*btnMargin);
delete(ExtControl);

% Determine # of lines for all Prompts
TxtWidth=FigWidth-2*DefOffset;
ExtControl=uicontrol(InputFig   ,StInfo     , ...
    'String'   ,''         , ...
    'Position' ,[ DefOffset DefOffset 0.96*TxtWidth BtnHeight ] , ...
    'Visible'  ,'off'        ...
    );

WrapQuest=cell(NumQuest,1);
QuestPos=zeros(NumQuest,4);

for ExtLp=1:NumQuest
    if size(NumLines,2)==2
        [WrapQuest{ExtLp},QuestPos(ExtLp,1:4)]= ...
            textwrap(ExtControl,Prompt(ExtLp),NumLines(ExtLp,2));
    else
        [WrapQuest{ExtLp},QuestPos(ExtLp,1:4)]= ...
            textwrap(ExtControl,Prompt(ExtLp),80);
    end
end % for ExtLp

delete(ExtControl);
QuestWidth =QuestPos(:,3);
QuestHeight=QuestPos(:,4);

TxtHeight=QuestHeight(1)/size(WrapQuest{1,1},1);
EditHeight=TxtHeight*NumLines(:,1);
EditHeight(NumLines(:,1)==1)=EditHeight(NumLines(:,1)==1)+4;

FigHeight=(NumQuest+2)*DefOffset    + ...
    BtnHeight+sum(EditHeight) + ...
    sum(QuestHeight);

TxtXOffset=DefOffset;

QuestYOffset=zeros(NumQuest,1);
EditYOffset=zeros(NumQuest,1);
QuestYOffset(1)=FigHeight-DefOffset-QuestHeight(1);
EditYOffset(1)=QuestYOffset(1)-EditHeight(1);

for YOffLp=2:NumQuest,
    QuestYOffset(YOffLp)=EditYOffset(YOffLp-1)-QuestHeight(YOffLp)-DefOffset;
    EditYOffset(YOffLp)=QuestYOffset(YOffLp)-EditHeight(YOffLp);
end % for YOffLp

QuestHandle=[]; %#ok
EditHandle=[];

AxesHandle=axes('Parent',InputFig,'Position',[0 0 1 1],'Visible','off');

inputWidthSpecified = false;

for lp=1:NumQuest,
    if ~ischar(DefAns{lp}),
        delete(InputFig);
        %error('Default Answer must be a cell array of strings.');
        error('MATLAB:inputdlg:InvalidInput', 'Default Answer must be a cell array of strings.');
    end
    
    EditHandle(lp)=uicontrol(InputFig    , ...
        EdInfo      , ...
        'Max'        ,NumLines(lp,1)       , ...
        'Position'   ,[ TxtXOffset EditYOffset(lp) TxtWidth EditHeight(lp) ], ...
        'String'     ,DefAns{lp}           , ...
        'Tag'        ,'Edit',                ...
        'Callback' ,@doEnter);
    
    
    QuestHandle(lp)=text('Parent'     ,AxesHandle, ...
        TextInfo     , ...
        'Position'   ,[ TxtXOffset QuestYOffset(lp)], ...
        'String'     ,WrapQuest{lp}                 , ...
        'Interpreter',Interpreter                   , ...
        'Tag'        ,'Quest'                         ...
        );
    
    MinWidth = max(QuestWidth(:));
    if (size(NumLines,2) == 2)
        % input field width has been specified.
        inputWidthSpecified = true;
        EditWidth = setcolumnwidth(EditHandle(lp), NumLines(lp,1), NumLines(lp,2));
        MinWidth = max(MinWidth, EditWidth);
    end
    FigWidth=max(FigWidth, MinWidth+2*DefOffset);
    
end % for lp

% fig width may have changed, update the edit fields if they dont have user specified widths.
if ~inputWidthSpecified
    TxtWidth=FigWidth-2*DefOffset;
    for lp=1:NumQuest
        set(EditHandle(lp), 'Position', [TxtXOffset EditYOffset(lp) TxtWidth EditHeight(lp)]);
    end
end

FigPos=get(InputFig,'Position');

FigWidth=max(FigWidth,2*(BtnWidth+DefOffset)+DefOffset);
FigPos(1)=0;
FigPos(2)=0;
FigPos(3)=FigWidth;
FigPos(4)=FigHeight;

set(InputFig,'Position',getnicedialoglocation(FigPos,get(InputFig,'Units')));

OKHandle=uicontrol(InputFig     ,              ...
    BtnInfo      , ...
    'Position'   ,[ FigWidth-2*BtnWidth-2*DefOffset DefOffset BtnWidth BtnHeight ] , ...
    'KeyPressFcn',@doControlKeyPress , ...
    'String'     ,'OK'        , ...
    'Callback'   ,@doCallback , ...
    'Tag'        ,'OK'        , ...
    'UserData'   ,'OK'          ...
    );

setdefaultbutton(InputFig, OKHandle);

CancelHandle=uicontrol(InputFig     ,              ...
    BtnInfo      , ...
    'Position'   ,[ FigWidth-BtnWidth-DefOffset DefOffset BtnWidth BtnHeight ]           , ...
    'KeyPressFcn',@doControlKeyPress            , ...
    'String'     ,'Cancel'    , ...
    'Callback'   ,@doCallback , ...
    'Tag'        ,'Cancel'    , ...
    'UserData'   ,'Cancel'      ...
    ); %#ok

handles = guihandles(InputFig);
handles.MinFigWidth = FigWidth;
handles.FigHeight   = FigHeight;
handles.TextMargin  = 2*DefOffset;
guidata(InputFig,handles);
set(InputFig,'ResizeFcn', {@doResize, inputWidthSpecified});

% make sure we are on screen
movegui(InputFig)

% if there is a figure out there and it's modal, we need to be modal too
if ~isempty(gcbf) && strcmp(get(gcbf,'WindowStyle'),'modal')
    set(InputFig,'WindowStyle','modal');
end

set(InputFig,'Visible','on');
drawnow;

if ~isempty(EditHandle)
    uicontrol(EditHandle(1));
end

uiwait(InputFig);

if ishandle(InputFig)
    Answer={};
    if strcmp(get(InputFig,'UserData'),'OK'),
        Answer=cell(NumQuest,1);
        for lp=1:NumQuest,
            Answer(lp)=get(EditHandle(lp),{'String'});
        end
    end
    delete(InputFig);
else
    Answer={};
end

end

function doFigureKeyPress(obj, evd) %#ok
switch(evd.Key)
    case {'return','space'}
        set(gcbf,'UserData','OK');
        uiresume(gcbf);
    case {'escape'}
        delete(gcbf);
end

end

function doControlKeyPress(obj, evd) %#ok
switch(evd.Key)
    case {'return'}
        if ~strcmp(get(obj,'UserData'),'Cancel')
            set(gcbf,'UserData','OK');
            uiresume(gcbf);
        else
            delete(gcbf)
        end
    case 'escape'
        delete(gcbf)
end

end

function doCallback(obj, evd) %#ok
if ~strcmp(get(obj,'UserData'),'Cancel')
    set(gcbf,'UserData','OK');
    uiresume(gcbf);
else
    delete(gcbf)
end

end

function doEnter(obj, evd) %#ok

h = get(obj,'Parent');
x = get(h,'CurrentCharacter');
if unicode2native(x) == 13
    doCallback(obj,evd);
end

end


function doResize(FigHandle, evd, multicolumn) %#ok
% TBD: Check difference in behavior w/ R13. May need to implement
% additional resize behavior/clean up.

Data=guidata(FigHandle);

resetPos = false;

FigPos = get(FigHandle,'Position');
FigWidth = FigPos(3);
FigHeight = FigPos(4);

if FigWidth < Data.MinFigWidth
    FigWidth  = Data.MinFigWidth;
    FigPos(3) = Data.MinFigWidth;
    resetPos = true;
end

% make sure edit fields use all available space if
% number of columns is not specified in dialog creation.
if ~multicolumn
    for lp = 1:length(Data.Edit)
        EditPos = get(Data.Edit(lp),'Position');
        EditPos(3) = FigWidth - Data.TextMargin;
        set(Data.Edit(lp),'Position',EditPos);
    end
end

if FigHeight ~= Data.FigHeight
    FigPos(4) = Data.FigHeight;
    resetPos = true;
end

if resetPos
    set(FigHandle,'Position',FigPos);
end

end

% set pixel width given the number of columns
function EditWidth = setcolumnwidth(object, rows, cols)
% Save current Units and String.
old_units = get(object, 'Units');
old_string = get(object, 'String');
old_position = get(object, 'Position');

set(object, 'Units', 'pixels')
set(object, 'String', char(ones(1,cols)*'x'));

new_extent = get(object,'Extent');
if (rows > 1)
    % For multiple rows, allow space for the scrollbar
    new_extent = new_extent + 19; % Width of the scrollbar
end
new_position = old_position;
new_position(3) = new_extent(3) + 1;
set(object, 'Position', new_position);

% reset string and units
set(object, 'String', old_string, 'Units', old_units);

EditWidth = new_extent(3);

end

function figure_size = getnicedialoglocation(figure_size, figure_units)
% adjust the specified figure position to fig nicely over GCBF
% or into the upper 3rd of the screen

%  Copyright 1999-2010 The MathWorks, Inc.

parentHandle = gcbf;
convertData.destinationUnits = figure_units;
if ~isempty(parentHandle)
    % If there is a parent figure
    convertData.hFig = parentHandle;
    convertData.size = get(parentHandle,'Position');
    convertData.sourceUnits = get(parentHandle,'Units');
    c = [];
else
    % If there is no parent figure, use the root's data
    % and create a invisible figure as parent
    convertData.hFig = figure('visible','off');
    convertData.size = get(0,'ScreenSize');
    convertData.sourceUnits = get(0,'Units');
    c = onCleanup(@() close(convertData.hFig));
end

% Get the size of the dialog parent in the dialog units
container_size = hgconvertunits(convertData.hFig, convertData.size ,...
    convertData.sourceUnits, convertData.destinationUnits, get(convertData.hFig,'Parent'));

delete(c);

figure_size(1) = container_size(1)  + 1/2*(container_size(3) - figure_size(3));
figure_size(2) = container_size(2)  + 2/3*(container_size(4) - figure_size(4));

end

function setdefaultbutton(figHandle, btnHandle)
% WARNING: This feature is not supported in MATLAB and the API and
% functionality may change in a future release.

%SETDEFAULTBUTTON Set default button for a figure.
%  SETDEFAULTBUTTON(BTNHANDLE) sets the button passed in to be the default button
%  (the button and callback used when the user hits "enter" or "return"
%  when in a dialog box.
%
%  This function is used by inputdlg.m, msgbox.m, questdlg.m and
%  uigetpref.m.
%
%  Example:
%
%  f = figure;
%  b1 = uicontrol('style', 'pushbutton', 'string', 'first', ...
%       'position', [100 100 50 20]);
%  b2 = uicontrol('style', 'pushbutton', 'string', 'second', ...
%       'position', [200 100 50 20]);
%  b3 = uicontrol('style', 'pushbutton', 'string', 'third', ...
%       'position', [300 100 50 20]);
%  setdefaultbutton(b2);
%

%  Copyright 2005-2007 The MathWorks, Inc.

%--------------------------------------- NOTE ------------------------------------------
% This file was copied into matlab/toolbox/local/private.
% These two files should be kept in sync - when editing please make sure
% that *both* files are modified.

% Nargin Check
narginchk(1,2)

if (usejava('awt') == 1)
    % We are running with Java Figures
    useJavaDefaultButton(figHandle, btnHandle)
else
    % We are running with Native Figures
    useHGDefaultButton(figHandle, btnHandle);
end

    function useJavaDefaultButton(figH, btnH)
        % Get a UDD handle for the figure.
        fh = handle(figH);
        % Call the setDefaultButton method on the figure handle
        fh.setDefaultButton(btnH);
    end

    function useHGDefaultButton(figHandle, btnHandle)
        % First get the position of the button.
        btnPos = getpixelposition(btnHandle);
        
        % Next calculate offsets.
        leftOffset   = btnPos(1) - 1;
        bottomOffset = btnPos(2) - 2;
        widthOffset  = btnPos(3) + 3;
        heightOffset = btnPos(4) + 3;
        
        % Create the default button look with a uipanel.
        % Use black border color even on Mac or Windows-XP (XP scheme) since
        % this is in natve figures which uses the Win2K style buttons on Windows
        % and Motif buttons on the Mac.
        h1 = uipanel(get(btnHandle, 'Parent'), 'HighlightColor', 'black', ...
            'BorderType', 'etchedout', 'units', 'pixels', ...
            'Position', [leftOffset bottomOffset widthOffset heightOffset]);
        
        % Make sure it is stacked on the bottom.
        uistack(h1, 'bottom');
    end
end
